# Supplementary material for: Integrative analysis of bulk and single-cell RNA sequencing data reveals increased arachidonic acid metabolism in osteoarthritic chondrocytes
Source: Front Med (Lausanne). 2025 May 9;12:1552029. doi: 10.3389/fmed.2025.1552029 (PMC12098391; doi:10.3389/fmed.2025.1552029)
Supplement: Supplementary file 1 [file Data_Sheet_1.xlsx]

## Sheet: Sheet1
sort	id	pathway
Carbohydrate metabolism	10	Glycolysis / Gluconeogenesis
Carbohydrate metabolism	20	Citrate cycle (TCA cycle)
Carbohydrate metabolism	30	Pentose phosphate pathway
Carbohydrate metabolism	40	Pentose and glucuronate interconversions
Carbohydrate metabolism	51	Fructose and mannose metabolism
Carbohydrate metabolism	52	Galactose metabolism
Carbohydrate metabolism	53	Ascorbate and aldarate metabolism
Carbohydrate metabolism	500	Starch and sucrose metabolism
Carbohydrate metabolism	520	Amino sugar and nucleotide sugar metabolism
Carbohydrate metabolism	620	Pyruvate metabolism
Carbohydrate metabolism	630	Glyoxylate and dicarboxylate metabolism
Carbohydrate metabolism	640	Propanoate metabolism
Carbohydrate metabolism	650	Butanoate metabolism
Carbohydrate metabolism	660	C5-Branched dibasic acid metabolism
Carbohydrate metabolism	562	Inositol phosphate metabolism
Energy metabolism	190	Oxidative phosphorylation
Energy metabolism	195	Photosynthesis
Energy metabolism	196	Photosynthesis - antenna proteins
Energy metabolism	710	Carbon fixation by Calvin cycle
Energy metabolism	720	Other carbon fixation pathways
Energy metabolism	680	Methane metabolism
Energy metabolism	910	Nitrogen metabolism
Energy metabolism	920	Sulfur metabolism
Lipid metabolism	61	Fatty acid biosynthesis
Lipid metabolism	62	Fatty acid elongation
Lipid metabolism	71	Fatty acid degradation
Lipid metabolism	73	Cutin, suberine and wax biosynthesis
Lipid metabolism	74	Mycolic acid biosynthesis New!
Lipid metabolism	100	Steroid biosynthesis
Lipid metabolism	120	Primary bile acid biosynthesis
Lipid metabolism	121	Secondary bile acid biosynthesis
Lipid metabolism	140	Steroid hormone biosynthesis
Lipid metabolism	561	Glycerolipid metabolism
Lipid metabolism	564	Glycerophospholipid metabolism
Lipid metabolism	565	Ether lipid metabolism
Lipid metabolism	600	Sphingolipid metabolism
Lipid metabolism	590	Arachidonic acid metabolism
Lipid metabolism	591	Linoleic acid metabolism
Lipid metabolism	592	alpha-Linolenic acid metabolism
Nucleotide metabolism	230	Purine metabolism
Nucleotide metabolism	240	Pyrimidine metabolism
Amino acid metabolism	250	Alanine, aspartate and glutamate metabolism
Amino acid metabolism	260	Glycine, serine and threonine metabolism
Amino acid metabolism	270	Cysteine and methionine metabolism
Amino acid metabolism	280	Valine, leucine and isoleucine degradation
Amino acid metabolism	290	Valine, leucine and isoleucine biosynthesis
Amino acid metabolism	300	Lysine biosynthesis
Amino acid metabolism	310	Lysine degradation
Amino acid metabolism	220	Arginine biosynthesis
Amino acid metabolism	330	Arginine and proline metabolism
Amino acid metabolism	340	Histidine metabolism
Amino acid metabolism	350	Tyrosine metabolism
Amino acid metabolism	360	Phenylalanine metabolism
Amino acid metabolism	380	Tryptophan metabolism
Amino acid metabolism	400	Phenylalanine, tyrosine and tryptophan biosynthesis
Metabolism of other amino acids	410	beta-Alanine metabolism
Metabolism of other amino acids	430	Taurine and hypotaurine metabolism
Metabolism of other amino acids	440	Phosphonate and phosphinate metabolism
Metabolism of other amino acids	450	Selenocompound metabolism
Metabolism of other amino acids	460	Cyanoamino acid metabolism
Metabolism of other amino acids	470	D-Amino acid metabolism
Metabolism of other amino acids	480	Glutathione metabolism
Glycan biosynthesis and metabolism	510	N-Glycan biosynthesis
Glycan biosynthesis and metabolism	513	Various types of N-glycan biosynthesis
Glycan biosynthesis and metabolism	512	Mucin type O-glycan biosynthesis
Glycan biosynthesis and metabolism	515	Mannose type O-glycan biosynthesis
Glycan biosynthesis and metabolism	514	Other types of O-glycan biosynthesis
Glycan biosynthesis and metabolism	532	Glycosaminoglycan biosynthesis - chondroitin sulfate / dermatan sulfate
Glycan biosynthesis and metabolism	534	Glycosaminoglycan biosynthesis - heparan sulfate / heparin
Glycan biosynthesis and metabolism	533	Glycosaminoglycan biosynthesis - keratan sulfate
Glycan biosynthesis and metabolism	531	Glycosaminoglycan degradation
Glycan biosynthesis and metabolism	563	Glycosylphosphatidylinositol (GPI)-anchor biosynthesis
Glycan biosynthesis and metabolism	601	Glycosphingolipid biosynthesis - lacto and neolacto series
Glycan biosynthesis and metabolism	603	Glycosphingolipid biosynthesis - globo and isoglobo series
Glycan biosynthesis and metabolism	604	Glycosphingolipid biosynthesis - ganglio series
Glycan biosynthesis and metabolism	511	Other glycan degradation
Glycan biosynthesis and metabolism	540	Lipopolysaccharide biosynthesis
Glycan biosynthesis and metabolism	542	O-Antigen repeat unit biosynthesis
Glycan biosynthesis and metabolism	541	O-Antigen nucleotide sugar biosynthesis
Glycan biosynthesis and metabolism	550	Peptidoglycan biosynthesis
Glycan biosynthesis and metabolism	552	Teichoic acid biosynthesis
Glycan biosynthesis and metabolism	571	Lipoarabinomannan (LAM) biosynthesis
Glycan biosynthesis and metabolism	572	Arabinogalactan biosynthesis - Mycobacterium
Glycan biosynthesis and metabolism	543	Exopolysaccharide biosynthesis
Metabolism of cofactors and vitamins	730	Thiamine metabolism
Metabolism of cofactors and vitamins	740	Riboflavin metabolism
Metabolism of cofactors and vitamins	750	Vitamin B6 metabolism
Metabolism of cofactors and vitamins	760	Nicotinate and nicotinamide metabolism
Metabolism of cofactors and vitamins	770	Pantothenate and CoA biosynthesis
Metabolism of cofactors and vitamins	780	Biotin metabolism
Metabolism of cofactors and vitamins	785	Lipoic acid metabolism
Metabolism of cofactors and vitamins	790	Folate biosynthesis
Metabolism of cofactors and vitamins	670	One carbon pool by folate
Metabolism of cofactors and vitamins	830	Retinol metabolism
Metabolism of cofactors and vitamins	860	Porphyrin metabolism
Metabolism of cofactors and vitamins	130	Ubiquinone and other terpenoid-quinone biosynthesis
Metabolism of terpenoids and polyketides	900	Terpenoid backbone biosynthesis
Metabolism of terpenoids and polyketides	902	Monoterpenoid biosynthesis
Metabolism of terpenoids and polyketides	909	Sesquiterpenoid and triterpenoid biosynthesis
Metabolism of terpenoids and polyketides	904	Diterpenoid biosynthesis
Metabolism of terpenoids and polyketides	906	Carotenoid biosynthesis
Metabolism of terpenoids and polyketides	905	Brassinosteroid biosynthesis
Metabolism of terpenoids and polyketides	981	Insect hormone biosynthesis
Metabolism of terpenoids and polyketides	908	Zeatin biosynthesis
Metabolism of terpenoids and polyketides	903	Limonene degradation
Metabolism of terpenoids and polyketides	907	Pinene, camphor and geraniol degradation
Metabolism of terpenoids and polyketides	1052	Type I polyketide structures
Metabolism of terpenoids and polyketides	522	Biosynthesis of 12-, 14- and 16-membered macrolides
Metabolism of terpenoids and polyketides	1051	Biosynthesis of ansamycins
Metabolism of terpenoids and polyketides	1059	Biosynthesis of enediyne antibiotics
Metabolism of terpenoids and polyketides	1056	Biosynthesis of type II polyketide backbone
Metabolism of terpenoids and polyketides	1057	Biosynthesis of type II polyketide products
Metabolism of terpenoids and polyketides	253	Tetracycline biosynthesis
Metabolism of terpenoids and polyketides	523	Polyketide sugar unit biosynthesis
Metabolism of terpenoids and polyketides	1054	Nonribosomal peptide structures
Metabolism of terpenoids and polyketides	1053	Biosynthesis of siderophore group nonribosomal peptides
Metabolism of terpenoids and polyketides	1055	Biosynthesis of vancomycin group antibiotics
Biosynthesis of other secondary metabolites	940	Phenylpropanoid biosynthesis
Biosynthesis of other secondary metabolites	945	Stilbenoid, diarylheptanoid and gingerol biosynthesis
Biosynthesis of other secondary metabolites	941	Flavonoid biosynthesis
Biosynthesis of other secondary metabolites	944	Flavone and flavonol biosynthesis
Biosynthesis of other secondary metabolites	942	Anthocyanin biosynthesis
Biosynthesis of other secondary metabolites	943	Isoflavonoid biosynthesis
Biosynthesis of other secondary metabolites	946	Degradation of flavonoids
Biosynthesis of other secondary metabolites	901	Indole alkaloid biosynthesis
Biosynthesis of other secondary metabolites	403	Indole diterpene alkaloid biosynthesis
Biosynthesis of other secondary metabolites	950	Isoquinoline alkaloid biosynthesis
Biosynthesis of other secondary metabolites	960	Tropane, piperidine and pyridine alkaloid biosynthesis
Biosynthesis of other secondary metabolites	996	Biosynthesis of various alkaloids
Biosynthesis of other secondary metabolites	232	Caffeine metabolism
Biosynthesis of other secondary metabolites	965	Betalain biosynthesis
Biosynthesis of other secondary metabolites	966	Glucosinolate biosynthesis
Biosynthesis of other secondary metabolites	402	Benzoxazinoid biosynthesis
Biosynthesis of other secondary metabolites	311	Penicillin and cephalosporin biosynthesis
Biosynthesis of other secondary metabolites	332	Carbapenem biosynthesis
Biosynthesis of other secondary metabolites	261	Monobactam biosynthesis
Biosynthesis of other secondary metabolites	331	Clavulanic acid biosynthesis
Biosynthesis of other secondary metabolites	521	Streptomycin biosynthesis
Biosynthesis of other secondary metabolites	524	Neomycin, kanamycin and gentamicin biosynthesis
Biosynthesis of other secondary metabolites	525	Acarbose and validamycin biosynthesis
Biosynthesis of other secondary metabolites	401	Novobiocin biosynthesis
Biosynthesis of other secondary metabolites	404	Staurosporine biosynthesis
Biosynthesis of other secondary metabolites	405	Phenazine biosynthesis
Biosynthesis of other secondary metabolites	333	Prodigiosin biosynthesis
Biosynthesis of other secondary metabolites	254	Aflatoxin biosynthesis
Biosynthesis of other secondary metabolites	998	Biosynthesis of various antibiotics
Biosynthesis of other secondary metabolites	999	Biosynthesis of various plant secondary metabolites
Biosynthesis of other secondary metabolites	997	Biosynthesis of various other secondary metabolites
Xenobiotics biodegradation and metabolism	362	Benzoate degradation
Xenobiotics biodegradation and metabolism	627	Aminobenzoate degradation
Xenobiotics biodegradation and metabolism	364	Fluorobenzoate degradation
Xenobiotics biodegradation and metabolism	625	Chloroalkane and chloroalkene degradation
Xenobiotics biodegradation and metabolism	361	Chlorocyclohexane and chlorobenzene degradation
Xenobiotics biodegradation and metabolism	623	Toluene degradation
Xenobiotics biodegradation and metabolism	622	Xylene degradation
Xenobiotics biodegradation and metabolism	633	Nitrotoluene degradation
Xenobiotics biodegradation and metabolism	642	Ethylbenzene degradation
Xenobiotics biodegradation and metabolism	643	Styrene degradation
Xenobiotics biodegradation and metabolism	791	Atrazine degradation
Xenobiotics biodegradation and metabolism	930	Caprolactam degradation
Xenobiotics biodegradation and metabolism	363	Bisphenol degradation
Xenobiotics biodegradation and metabolism	621	Dioxin degradation
Xenobiotics biodegradation and metabolism	626	Naphthalene degradation
Xenobiotics biodegradation and metabolism	624	Polycyclic aromatic hydrocarbon degradation
Xenobiotics biodegradation and metabolism	365	Furfural degradation
Xenobiotics biodegradation and metabolism	984	Steroid degradation
Xenobiotics biodegradation and metabolism	980	Metabolism of xenobiotics by cytochrome P450
Xenobiotics biodegradation and metabolism	982	Drug metabolism - cytochrome P450
Xenobiotics biodegradation and metabolism	983	Drug metabolism - other enzymes
