# Supplementary material for: Integrative analysis of bulk and single-cell RNA sequencing data reveals increased arachidonic acid metabolism in osteoarthritic chondrocytes
Source: Front Med (Lausanne). 2025 May 9;12:1552029. doi: 10.3389/fmed.2025.1552029 (PMC12098391; doi:10.3389/fmed.2025.1552029)
Supplement: Supplementary file 2 [file Data_Sheet_2.xlsx]

## Sheet: ALL-metabgenes
Gene	Catogeries	Pathway	ID
HK3	Carbohydrate metabolism	Glycolysis / Gluconeogenesis	hsa00010
HK1	Carbohydrate metabolism	Glycolysis / Gluconeogenesis	hsa00010
HK2	Carbohydrate metabolism	Glycolysis / Gluconeogenesis	hsa00010
HKDC1	Carbohydrate metabolism	Glycolysis / Gluconeogenesis	hsa00010
GCK	Carbohydrate metabolism	Glycolysis / Gluconeogenesis	hsa00010
GPI	Carbohydrate metabolism	Glycolysis / Gluconeogenesis	hsa00010
PFKM	Carbohydrate metabolism	Glycolysis / Gluconeogenesis	hsa00010
PFKP	Carbohydrate metabolism	Glycolysis / Gluconeogenesis	hsa00010
PFKL	Carbohydrate metabolism	Glycolysis / Gluconeogenesis	hsa00010
FBP1	Carbohydrate metabolism	Glycolysis / Gluconeogenesis	hsa00010
FBP2	Carbohydrate metabolism	Glycolysis / Gluconeogenesis	hsa00010
ALDOC	Carbohydrate metabolism	Glycolysis / Gluconeogenesis	hsa00010
ALDOA	Carbohydrate metabolism	Glycolysis / Gluconeogenesis	hsa00010
ALDOB	Carbohydrate metabolism	Glycolysis / Gluconeogenesis	hsa00010
TPI1	Carbohydrate metabolism	Glycolysis / Gluconeogenesis	hsa00010
GAPDH	Carbohydrate metabolism	Glycolysis / Gluconeogenesis	hsa00010
GAPDHS	Carbohydrate metabolism	Glycolysis / Gluconeogenesis	hsa00010
PGK2	Carbohydrate metabolism	Glycolysis / Gluconeogenesis	hsa00010
PGK1	Carbohydrate metabolism	Glycolysis / Gluconeogenesis	hsa00010
PGAM1	Carbohydrate metabolism	Glycolysis / Gluconeogenesis	hsa00010
PGAM2	Carbohydrate metabolism	Glycolysis / Gluconeogenesis	hsa00010
PGAM4	Carbohydrate metabolism	Glycolysis / Gluconeogenesis	hsa00010
ENO3	Carbohydrate metabolism	Glycolysis / Gluconeogenesis	hsa00010
ENO2	Carbohydrate metabolism	Glycolysis / Gluconeogenesis	hsa00010
ENO1	Carbohydrate metabolism	Glycolysis / Gluconeogenesis	hsa00010
ENO4	Carbohydrate metabolism	Glycolysis / Gluconeogenesis	hsa00010
PKM	Carbohydrate metabolism	Glycolysis / Gluconeogenesis	hsa00010
PKLR	Carbohydrate metabolism	Glycolysis / Gluconeogenesis	hsa00010
PDHA2	Carbohydrate metabolism	Glycolysis / Gluconeogenesis	hsa00010
PDHA1	Carbohydrate metabolism	Glycolysis / Gluconeogenesis	hsa00010
PDHB	Carbohydrate metabolism	Glycolysis / Gluconeogenesis	hsa00010
DLAT	Carbohydrate metabolism	Glycolysis / Gluconeogenesis	hsa00010
DLD	Carbohydrate metabolism	Glycolysis / Gluconeogenesis	hsa00010
LDHAL6A	Carbohydrate metabolism	Glycolysis / Gluconeogenesis	hsa00010
LDHAL6B	Carbohydrate metabolism	Glycolysis / Gluconeogenesis	hsa00010
LDHA	Carbohydrate metabolism	Glycolysis / Gluconeogenesis	hsa00010
LDHB	Carbohydrate metabolism	Glycolysis / Gluconeogenesis	hsa00010
LDHC	Carbohydrate metabolism	Glycolysis / Gluconeogenesis	hsa00010
ADH1A	Carbohydrate metabolism	Glycolysis / Gluconeogenesis	hsa00010
ADH1B	Carbohydrate metabolism	Glycolysis / Gluconeogenesis	hsa00010
ADH1C	Carbohydrate metabolism	Glycolysis / Gluconeogenesis	hsa00010
ADH7	Carbohydrate metabolism	Glycolysis / Gluconeogenesis	hsa00010
ADH4	Carbohydrate metabolism	Glycolysis / Gluconeogenesis	hsa00010
ADH5	Carbohydrate metabolism	Glycolysis / Gluconeogenesis	hsa00010
ADH6	Carbohydrate metabolism	Glycolysis / Gluconeogenesis	hsa00010
AKR1A1	Carbohydrate metabolism	Glycolysis / Gluconeogenesis	hsa00010
ALDH2	Carbohydrate metabolism	Glycolysis / Gluconeogenesis	hsa00010
ALDH3A2	Carbohydrate metabolism	Glycolysis / Gluconeogenesis	hsa00010
ALDH1B1	Carbohydrate metabolism	Glycolysis / Gluconeogenesis	hsa00010
ALDH7A1	Carbohydrate metabolism	Glycolysis / Gluconeogenesis	hsa00010
ALDH9A1	Carbohydrate metabolism	Glycolysis / Gluconeogenesis	hsa00010
ALDH3B1	Carbohydrate metabolism	Glycolysis / Gluconeogenesis	hsa00010
ALDH3B2	Carbohydrate metabolism	Glycolysis / Gluconeogenesis	hsa00010
ALDH3A1	Carbohydrate metabolism	Glycolysis / Gluconeogenesis	hsa00010
ACSS1	Carbohydrate metabolism	Glycolysis / Gluconeogenesis	hsa00010
ACSS2	Carbohydrate metabolism	Glycolysis / Gluconeogenesis	hsa00010
GALM	Carbohydrate metabolism	Glycolysis / Gluconeogenesis	hsa00010
PGM1	Carbohydrate metabolism	Glycolysis / Gluconeogenesis	hsa00010
PGM2	Carbohydrate metabolism	Glycolysis / Gluconeogenesis	hsa00010
G6PC1	Carbohydrate metabolism	Glycolysis / Gluconeogenesis	hsa00010
G6PC2	Carbohydrate metabolism	Glycolysis / Gluconeogenesis	hsa00010
G6PC3	Carbohydrate metabolism	Glycolysis / Gluconeogenesis	hsa00010
ADPGK	Carbohydrate metabolism	Glycolysis / Gluconeogenesis	hsa00010
BPGM	Carbohydrate metabolism	Glycolysis / Gluconeogenesis	hsa00010
MINPP1	Carbohydrate metabolism	Glycolysis / Gluconeogenesis	hsa00010
PCK1	Carbohydrate metabolism	Glycolysis / Gluconeogenesis	hsa00010
PCK2	Carbohydrate metabolism	Glycolysis / Gluconeogenesis	hsa00010
CS	Carbohydrate metabolism	Citrate cycle (TCA cycle)	hsa00020
ACLY	Carbohydrate metabolism	Citrate cycle (TCA cycle)	hsa00020
ACO2	Carbohydrate metabolism	Citrate cycle (TCA cycle)	hsa00020
ACO1	Carbohydrate metabolism	Citrate cycle (TCA cycle)	hsa00020
IDH1	Carbohydrate metabolism	Citrate cycle (TCA cycle)	hsa00020
IDH2	Carbohydrate metabolism	Citrate cycle (TCA cycle)	hsa00020
IDH3B	Carbohydrate metabolism	Citrate cycle (TCA cycle)	hsa00020
IDH3G	Carbohydrate metabolism	Citrate cycle (TCA cycle)	hsa00020
IDH3A	Carbohydrate metabolism	Citrate cycle (TCA cycle)	hsa00020
OGDHL	Carbohydrate metabolism	Citrate cycle (TCA cycle)	hsa00020
OGDH	Carbohydrate metabolism	Citrate cycle (TCA cycle)	hsa00020
DLST	Carbohydrate metabolism	Citrate cycle (TCA cycle)	hsa00020
DLD	Carbohydrate metabolism	Citrate cycle (TCA cycle)	hsa00020
SUCLG1	Carbohydrate metabolism	Citrate cycle (TCA cycle)	hsa00020
SUCLG2	Carbohydrate metabolism	Citrate cycle (TCA cycle)	hsa00020
SUCLA2	Carbohydrate metabolism	Citrate cycle (TCA cycle)	hsa00020
SDHA	Carbohydrate metabolism	Citrate cycle (TCA cycle)	hsa00020
SDHB	Carbohydrate metabolism	Citrate cycle (TCA cycle)	hsa00020
SDHC	Carbohydrate metabolism	Citrate cycle (TCA cycle)	hsa00020
SDHD	Carbohydrate metabolism	Citrate cycle (TCA cycle)	hsa00020
FH	Carbohydrate metabolism	Citrate cycle (TCA cycle)	hsa00020
MDH1	Carbohydrate metabolism	Citrate cycle (TCA cycle)	hsa00020
MDH2	Carbohydrate metabolism	Citrate cycle (TCA cycle)	hsa00020
PC	Carbohydrate metabolism	Citrate cycle (TCA cycle)	hsa00020
PCK1	Carbohydrate metabolism	Citrate cycle (TCA cycle)	hsa00020
PCK2	Carbohydrate metabolism	Citrate cycle (TCA cycle)	hsa00020
PDHA2	Carbohydrate metabolism	Citrate cycle (TCA cycle)	hsa00020
PDHA1	Carbohydrate metabolism	Citrate cycle (TCA cycle)	hsa00020
PDHB	Carbohydrate metabolism	Citrate cycle (TCA cycle)	hsa00020
DLAT	Carbohydrate metabolism	Citrate cycle (TCA cycle)	hsa00020
GPI	Carbohydrate metabolism	Pentose phosphate pathway	hsa00030
G6PD	Carbohydrate metabolism	Pentose phosphate pathway	hsa00030
PGLS	Carbohydrate metabolism	Pentose phosphate pathway	hsa00030
H6PD	Carbohydrate metabolism	Pentose phosphate pathway	hsa00030
PGD	Carbohydrate metabolism	Pentose phosphate pathway	hsa00030
RPE	Carbohydrate metabolism	Pentose phosphate pathway	hsa00030
RPEL1	Carbohydrate metabolism	Pentose phosphate pathway	hsa00030
TKT	Carbohydrate metabolism	Pentose phosphate pathway	hsa00030
TKTL2	Carbohydrate metabolism	Pentose phosphate pathway	hsa00030
TKTL1	Carbohydrate metabolism	Pentose phosphate pathway	hsa00030
TALDO1	Carbohydrate metabolism	Pentose phosphate pathway	hsa00030
RPIA	Carbohydrate metabolism	Pentose phosphate pathway	hsa00030
DERA	Carbohydrate metabolism	Pentose phosphate pathway	hsa00030
RBKS	Carbohydrate metabolism	Pentose phosphate pathway	hsa00030
PGM1	Carbohydrate metabolism	Pentose phosphate pathway	hsa00030
PGM2	Carbohydrate metabolism	Pentose phosphate pathway	hsa00030
PRPS1L1	Carbohydrate metabolism	Pentose phosphate pathway	hsa00030
PRPS2	Carbohydrate metabolism	Pentose phosphate pathway	hsa00030
PRPS1	Carbohydrate metabolism	Pentose phosphate pathway	hsa00030
RGN	Carbohydrate metabolism	Pentose phosphate pathway	hsa00030
IDNK	Carbohydrate metabolism	Pentose phosphate pathway	hsa00030
GLYCTK	Carbohydrate metabolism	Pentose phosphate pathway	hsa00030
ALDOC	Carbohydrate metabolism	Pentose phosphate pathway	hsa00030
ALDOA	Carbohydrate metabolism	Pentose phosphate pathway	hsa00030
ALDOB	Carbohydrate metabolism	Pentose phosphate pathway	hsa00030
FBP1	Carbohydrate metabolism	Pentose phosphate pathway	hsa00030
FBP2	Carbohydrate metabolism	Pentose phosphate pathway	hsa00030
PFKM	Carbohydrate metabolism	Pentose phosphate pathway	hsa00030
PFKP	Carbohydrate metabolism	Pentose phosphate pathway	hsa00030
PFKL	Carbohydrate metabolism	Pentose phosphate pathway	hsa00030
GUSB	Carbohydrate metabolism	Pentose and glucuronate interconversions	hsa00040
KL	Carbohydrate metabolism	Pentose and glucuronate interconversions	hsa00040
UGT2A1	Carbohydrate metabolism	Pentose and glucuronate interconversions	hsa00040
UGT2A3	Carbohydrate metabolism	Pentose and glucuronate interconversions	hsa00040
UGT2B17	Carbohydrate metabolism	Pentose and glucuronate interconversions	hsa00040
UGT2B11	Carbohydrate metabolism	Pentose and glucuronate interconversions	hsa00040
UGT2B28	Carbohydrate metabolism	Pentose and glucuronate interconversions	hsa00040
UGT1A6	Carbohydrate metabolism	Pentose and glucuronate interconversions	hsa00040
UGT1A4	Carbohydrate metabolism	Pentose and glucuronate interconversions	hsa00040
UGT1A1	Carbohydrate metabolism	Pentose and glucuronate interconversions	hsa00040
UGT1A3	Carbohydrate metabolism	Pentose and glucuronate interconversions	hsa00040
UGT2B10	Carbohydrate metabolism	Pentose and glucuronate interconversions	hsa00040
UGT1A9	Carbohydrate metabolism	Pentose and glucuronate interconversions	hsa00040
UGT2B7	Carbohydrate metabolism	Pentose and glucuronate interconversions	hsa00040
UGT1A10	Carbohydrate metabolism	Pentose and glucuronate interconversions	hsa00040
UGT1A8	Carbohydrate metabolism	Pentose and glucuronate interconversions	hsa00040
UGT1A5	Carbohydrate metabolism	Pentose and glucuronate interconversions	hsa00040
UGT2B15	Carbohydrate metabolism	Pentose and glucuronate interconversions	hsa00040
UGT1A7	Carbohydrate metabolism	Pentose and glucuronate interconversions	hsa00040
UGT2B4	Carbohydrate metabolism	Pentose and glucuronate interconversions	hsa00040
UGT2A2	Carbohydrate metabolism	Pentose and glucuronate interconversions	hsa00040
UGDH	Carbohydrate metabolism	Pentose and glucuronate interconversions	hsa00040
UGP2	Carbohydrate metabolism	Pentose and glucuronate interconversions	hsa00040
AKR1A1	Carbohydrate metabolism	Pentose and glucuronate interconversions	hsa00040
CRYL1	Carbohydrate metabolism	Pentose and glucuronate interconversions	hsa00040
RPE	Carbohydrate metabolism	Pentose and glucuronate interconversions	hsa00040
RPEL1	Carbohydrate metabolism	Pentose and glucuronate interconversions	hsa00040
XYLB	Carbohydrate metabolism	Pentose and glucuronate interconversions	hsa00040
AKR1B1	Carbohydrate metabolism	Pentose and glucuronate interconversions	hsa00040
AKR1B10	Carbohydrate metabolism	Pentose and glucuronate interconversions	hsa00040
AKR1B15	Carbohydrate metabolism	Pentose and glucuronate interconversions	hsa00040
DCXR	Carbohydrate metabolism	Pentose and glucuronate interconversions	hsa00040
SORD	Carbohydrate metabolism	Pentose and glucuronate interconversions	hsa00040
DHDH	Carbohydrate metabolism	Pentose and glucuronate interconversions	hsa00040
FGGY	Carbohydrate metabolism	Pentose and glucuronate interconversions	hsa00040
CRPPA	Carbohydrate metabolism	Pentose and glucuronate interconversions	hsa00040
MPI	Carbohydrate metabolism	Fructose and mannose metabolism	hsa00051
PMM2	Carbohydrate metabolism	Fructose and mannose metabolism	hsa00051
PMM1	Carbohydrate metabolism	Fructose and mannose metabolism	hsa00051
GMPPB	Carbohydrate metabolism	Fructose and mannose metabolism	hsa00051
GMPPA	Carbohydrate metabolism	Fructose and mannose metabolism	hsa00051
GMDS	Carbohydrate metabolism	Fructose and mannose metabolism	hsa00051
GFUS	Carbohydrate metabolism	Fructose and mannose metabolism	hsa00051
FPGT	Carbohydrate metabolism	Fructose and mannose metabolism	hsa00051
FCSK	Carbohydrate metabolism	Fructose and mannose metabolism	hsa00051
ENOSF1	Carbohydrate metabolism	Fructose and mannose metabolism	hsa00051
HK3	Carbohydrate metabolism	Fructose and mannose metabolism	hsa00051
HK1	Carbohydrate metabolism	Fructose and mannose metabolism	hsa00051
HK2	Carbohydrate metabolism	Fructose and mannose metabolism	hsa00051
HKDC1	Carbohydrate metabolism	Fructose and mannose metabolism	hsa00051
PFKM	Carbohydrate metabolism	Fructose and mannose metabolism	hsa00051
PFKP	Carbohydrate metabolism	Fructose and mannose metabolism	hsa00051
PFKL	Carbohydrate metabolism	Fructose and mannose metabolism	hsa00051
FBP1	Carbohydrate metabolism	Fructose and mannose metabolism	hsa00051
FBP2	Carbohydrate metabolism	Fructose and mannose metabolism	hsa00051
PFKFB1	Carbohydrate metabolism	Fructose and mannose metabolism	hsa00051
PFKFB2	Carbohydrate metabolism	Fructose and mannose metabolism	hsa00051
PFKFB3	Carbohydrate metabolism	Fructose and mannose metabolism	hsa00051
PFKFB4	Carbohydrate metabolism	Fructose and mannose metabolism	hsa00051
TIGAR	Carbohydrate metabolism	Fructose and mannose metabolism	hsa00051
KHK	Carbohydrate metabolism	Fructose and mannose metabolism	hsa00051
SORD	Carbohydrate metabolism	Fructose and mannose metabolism	hsa00051
AKR1B1	Carbohydrate metabolism	Fructose and mannose metabolism	hsa00051
AKR1B10	Carbohydrate metabolism	Fructose and mannose metabolism	hsa00051
AKR1B15	Carbohydrate metabolism	Fructose and mannose metabolism	hsa00051
ALDOC	Carbohydrate metabolism	Fructose and mannose metabolism	hsa00051
ALDOA	Carbohydrate metabolism	Fructose and mannose metabolism	hsa00051
ALDOB	Carbohydrate metabolism	Fructose and mannose metabolism	hsa00051
TPI1	Carbohydrate metabolism	Fructose and mannose metabolism	hsa00051
TKFC	Carbohydrate metabolism	Fructose and mannose metabolism	hsa00051
GALM	Carbohydrate metabolism	Galactose metabolism	hsa00052
GALK1	Carbohydrate metabolism	Galactose metabolism	hsa00052
GALT	Carbohydrate metabolism	Galactose metabolism	hsa00052
GALE	Carbohydrate metabolism	Galactose metabolism	hsa00052
UGP2	Carbohydrate metabolism	Galactose metabolism	hsa00052
PGM1	Carbohydrate metabolism	Galactose metabolism	hsa00052
PGM2	Carbohydrate metabolism	Galactose metabolism	hsa00052
HK3	Carbohydrate metabolism	Galactose metabolism	hsa00052
HK1	Carbohydrate metabolism	Galactose metabolism	hsa00052
HK2	Carbohydrate metabolism	Galactose metabolism	hsa00052
HKDC1	Carbohydrate metabolism	Galactose metabolism	hsa00052
GCK	Carbohydrate metabolism	Galactose metabolism	hsa00052
G6PC1	Carbohydrate metabolism	Galactose metabolism	hsa00052
G6PC2	Carbohydrate metabolism	Galactose metabolism	hsa00052
G6PC3	Carbohydrate metabolism	Galactose metabolism	hsa00052
GLB1	Carbohydrate metabolism	Galactose metabolism	hsa00052
LCT	Carbohydrate metabolism	Galactose metabolism	hsa00052
LALBA	Carbohydrate metabolism	Galactose metabolism	hsa00052
B4GALT1	Carbohydrate metabolism	Galactose metabolism	hsa00052
B4GALT2	Carbohydrate metabolism	Galactose metabolism	hsa00052
GLA	Carbohydrate metabolism	Galactose metabolism	hsa00052
AKR1B1	Carbohydrate metabolism	Galactose metabolism	hsa00052
AKR1B10	Carbohydrate metabolism	Galactose metabolism	hsa00052
AKR1B15	Carbohydrate metabolism	Galactose metabolism	hsa00052
PFKM	Carbohydrate metabolism	Galactose metabolism	hsa00052
PFKP	Carbohydrate metabolism	Galactose metabolism	hsa00052
PFKL	Carbohydrate metabolism	Galactose metabolism	hsa00052
MGAM	Carbohydrate metabolism	Galactose metabolism	hsa00052
MGAM2	Carbohydrate metabolism	Galactose metabolism	hsa00052
GAA	Carbohydrate metabolism	Galactose metabolism	hsa00052
GANC	Carbohydrate metabolism	Galactose metabolism	hsa00052
SI	Carbohydrate metabolism	Galactose metabolism	hsa00052
UGDH	Carbohydrate metabolism	Ascorbate and aldarate metabolism	hsa00053
UGT2A1	Carbohydrate metabolism	Ascorbate and aldarate metabolism	hsa00053
UGT2A3	Carbohydrate metabolism	Ascorbate and aldarate metabolism	hsa00053
UGT2B17	Carbohydrate metabolism	Ascorbate and aldarate metabolism	hsa00053
UGT2B11	Carbohydrate metabolism	Ascorbate and aldarate metabolism	hsa00053
UGT2B28	Carbohydrate metabolism	Ascorbate and aldarate metabolism	hsa00053
UGT1A6	Carbohydrate metabolism	Ascorbate and aldarate metabolism	hsa00053
UGT1A4	Carbohydrate metabolism	Ascorbate and aldarate metabolism	hsa00053
UGT1A1	Carbohydrate metabolism	Ascorbate and aldarate metabolism	hsa00053
UGT1A3	Carbohydrate metabolism	Ascorbate and aldarate metabolism	hsa00053
UGT2B10	Carbohydrate metabolism	Ascorbate and aldarate metabolism	hsa00053
UGT1A9	Carbohydrate metabolism	Ascorbate and aldarate metabolism	hsa00053
UGT2B7	Carbohydrate metabolism	Ascorbate and aldarate metabolism	hsa00053
UGT1A10	Carbohydrate metabolism	Ascorbate and aldarate metabolism	hsa00053
UGT1A8	Carbohydrate metabolism	Ascorbate and aldarate metabolism	hsa00053
UGT1A5	Carbohydrate metabolism	Ascorbate and aldarate metabolism	hsa00053
UGT2B15	Carbohydrate metabolism	Ascorbate and aldarate metabolism	hsa00053
UGT1A7	Carbohydrate metabolism	Ascorbate and aldarate metabolism	hsa00053
UGT2B4	Carbohydrate metabolism	Ascorbate and aldarate metabolism	hsa00053
UGT2A2	Carbohydrate metabolism	Ascorbate and aldarate metabolism	hsa00053
GUSB	Carbohydrate metabolism	Ascorbate and aldarate metabolism	hsa00053
KL	Carbohydrate metabolism	Ascorbate and aldarate metabolism	hsa00053
MIOX	Carbohydrate metabolism	Ascorbate and aldarate metabolism	hsa00053
AKR1A1	Carbohydrate metabolism	Ascorbate and aldarate metabolism	hsa00053
RGN	Carbohydrate metabolism	Ascorbate and aldarate metabolism	hsa00053
ALDH2	Carbohydrate metabolism	Ascorbate and aldarate metabolism	hsa00053
ALDH3A2	Carbohydrate metabolism	Ascorbate and aldarate metabolism	hsa00053
ALDH1B1	Carbohydrate metabolism	Ascorbate and aldarate metabolism	hsa00053
ALDH7A1	Carbohydrate metabolism	Ascorbate and aldarate metabolism	hsa00053
ALDH9A1	Carbohydrate metabolism	Ascorbate and aldarate metabolism	hsa00053
ACACA	Lipid metabolism	Fatty acid biosynthesis	hsa00061
ACACB	Lipid metabolism	Fatty acid biosynthesis	hsa00061
ACSF3	Lipid metabolism	Fatty acid biosynthesis	hsa00061
MCAT	Lipid metabolism	Fatty acid biosynthesis	hsa00061
FASN	Lipid metabolism	Fatty acid biosynthesis	hsa00061
OXSM	Lipid metabolism	Fatty acid biosynthesis	hsa00061
CBR4	Lipid metabolism	Fatty acid biosynthesis	hsa00061
HSD17B8	Lipid metabolism	Fatty acid biosynthesis	hsa00061
HTD2	Lipid metabolism	Fatty acid biosynthesis	hsa00061
MECR	Lipid metabolism	Fatty acid biosynthesis	hsa00061
OLAH	Lipid metabolism	Fatty acid biosynthesis	hsa00061
ACSL6	Lipid metabolism	Fatty acid biosynthesis	hsa00061
ACSL4	Lipid metabolism	Fatty acid biosynthesis	hsa00061
ACSL1	Lipid metabolism	Fatty acid biosynthesis	hsa00061
ACSL5	Lipid metabolism	Fatty acid biosynthesis	hsa00061
ACSL3	Lipid metabolism	Fatty acid biosynthesis	hsa00061
ACSBG1	Lipid metabolism	Fatty acid biosynthesis	hsa00061
ACSBG2	Lipid metabolism	Fatty acid biosynthesis	hsa00061
ACAA2	Lipid metabolism	Fatty acid elongation	hsa00062
HADHB	Lipid metabolism	Fatty acid elongation	hsa00062
HADH	Lipid metabolism	Fatty acid elongation	hsa00062
HADHA	Lipid metabolism	Fatty acid elongation	hsa00062
ECHS1	Lipid metabolism	Fatty acid elongation	hsa00062
MECR	Lipid metabolism	Fatty acid elongation	hsa00062
PPT1	Lipid metabolism	Fatty acid elongation	hsa00062
PPT2	Lipid metabolism	Fatty acid elongation	hsa00062
ELOVL1	Lipid metabolism	Fatty acid elongation	hsa00062
ELOVL2	Lipid metabolism	Fatty acid elongation	hsa00062
ELOVL3	Lipid metabolism	Fatty acid elongation	hsa00062
ELOVL4	Lipid metabolism	Fatty acid elongation	hsa00062
ELOVL5	Lipid metabolism	Fatty acid elongation	hsa00062
ELOVL6	Lipid metabolism	Fatty acid elongation	hsa00062
ELOVL7	Lipid metabolism	Fatty acid elongation	hsa00062
HSD17B12	Lipid metabolism	Fatty acid elongation	hsa00062
HACD2	Lipid metabolism	Fatty acid elongation	hsa00062
HACD1	Lipid metabolism	Fatty acid elongation	hsa00062
HACD4	Lipid metabolism	Fatty acid elongation	hsa00062
HACD3	Lipid metabolism	Fatty acid elongation	hsa00062
TECR	Lipid metabolism	Fatty acid elongation	hsa00062
ACOT4	Lipid metabolism	Fatty acid elongation	hsa00062
ACOT2	Lipid metabolism	Fatty acid elongation	hsa00062
ACOT1	Lipid metabolism	Fatty acid elongation	hsa00062
ACOT7	Lipid metabolism	Fatty acid elongation	hsa00062
THEM4	Lipid metabolism	Fatty acid elongation	hsa00062
THEM5	Lipid metabolism	Fatty acid elongation	hsa00062
ACAT2	Lipid metabolism	Fatty acid degradation	hsa00071
ACAT1	Lipid metabolism	Fatty acid degradation	hsa00071
ACAA1	Lipid metabolism	Fatty acid degradation	hsa00071
ACAA2	Lipid metabolism	Fatty acid degradation	hsa00071
HADHB	Lipid metabolism	Fatty acid degradation	hsa00071
HADH	Lipid metabolism	Fatty acid degradation	hsa00071
HADHA	Lipid metabolism	Fatty acid degradation	hsa00071
EHHADH	Lipid metabolism	Fatty acid degradation	hsa00071
ECHS1	Lipid metabolism	Fatty acid degradation	hsa00071
ACOX3	Lipid metabolism	Fatty acid degradation	hsa00071
ACOX1	Lipid metabolism	Fatty acid degradation	hsa00071
ACADS	Lipid metabolism	Fatty acid degradation	hsa00071
ACADM	Lipid metabolism	Fatty acid degradation	hsa00071
ACADL	Lipid metabolism	Fatty acid degradation	hsa00071
ACADSB	Lipid metabolism	Fatty acid degradation	hsa00071
ACADVL	Lipid metabolism	Fatty acid degradation	hsa00071
GCDH	Lipid metabolism	Fatty acid degradation	hsa00071
ACSL6	Lipid metabolism	Fatty acid degradation	hsa00071
ACSL4	Lipid metabolism	Fatty acid degradation	hsa00071
ACSL1	Lipid metabolism	Fatty acid degradation	hsa00071
ACSL5	Lipid metabolism	Fatty acid degradation	hsa00071
ACSL3	Lipid metabolism	Fatty acid degradation	hsa00071
ACSBG1	Lipid metabolism	Fatty acid degradation	hsa00071
ACSBG2	Lipid metabolism	Fatty acid degradation	hsa00071
CPT1A	Lipid metabolism	Fatty acid degradation	hsa00071
CPT1B	Lipid metabolism	Fatty acid degradation	hsa00071
CPT1C	Lipid metabolism	Fatty acid degradation	hsa00071
CPT2	Lipid metabolism	Fatty acid degradation	hsa00071
ECI1	Lipid metabolism	Fatty acid degradation	hsa00071
ECI2	Lipid metabolism	Fatty acid degradation	hsa00071
CYP2U1	Lipid metabolism	Fatty acid degradation	hsa00071
ADH1A	Lipid metabolism	Fatty acid degradation	hsa00071
ADH1B	Lipid metabolism	Fatty acid degradation	hsa00071
ADH1C	Lipid metabolism	Fatty acid degradation	hsa00071
ADH7	Lipid metabolism	Fatty acid degradation	hsa00071
ADH4	Lipid metabolism	Fatty acid degradation	hsa00071
ADH5	Lipid metabolism	Fatty acid degradation	hsa00071
ADH6	Lipid metabolism	Fatty acid degradation	hsa00071
ALDH2	Lipid metabolism	Fatty acid degradation	hsa00071
ALDH3A2	Lipid metabolism	Fatty acid degradation	hsa00071
ALDH1B1	Lipid metabolism	Fatty acid degradation	hsa00071
ALDH7A1	Lipid metabolism	Fatty acid degradation	hsa00071
ALDH9A1	Lipid metabolism	Fatty acid degradation	hsa00071
FDFT1	Lipid metabolism	Steroid biosynthesis	hsa00100
SQLE	Lipid metabolism	Steroid biosynthesis	hsa00100
LSS	Lipid metabolism	Steroid biosynthesis	hsa00100
CYP51A1	Lipid metabolism	Steroid biosynthesis	hsa00100
TM7SF2	Lipid metabolism	Steroid biosynthesis	hsa00100
LBR	Lipid metabolism	Steroid biosynthesis	hsa00100
MSMO1	Lipid metabolism	Steroid biosynthesis	hsa00100
NSDHL	Lipid metabolism	Steroid biosynthesis	hsa00100
HSD17B7	Lipid metabolism	Steroid biosynthesis	hsa00100
EBP	Lipid metabolism	Steroid biosynthesis	hsa00100
DHCR24	Lipid metabolism	Steroid biosynthesis	hsa00100
SC5D	Lipid metabolism	Steroid biosynthesis	hsa00100
DHCR7	Lipid metabolism	Steroid biosynthesis	hsa00100
LIPA	Lipid metabolism	Steroid biosynthesis	hsa00100
CEL	Lipid metabolism	Steroid biosynthesis	hsa00100
SOAT2	Lipid metabolism	Steroid biosynthesis	hsa00100
SOAT1	Lipid metabolism	Steroid biosynthesis	hsa00100
CYP2R1	Lipid metabolism	Steroid biosynthesis	hsa00100
CYP27B1	Lipid metabolism	Steroid biosynthesis	hsa00100
CYP24A1	Lipid metabolism	Steroid biosynthesis	hsa00100
CYP46A1	Lipid metabolism	Primary bile acid biosynthesis	hsa00120
CYP39A1	Lipid metabolism	Primary bile acid biosynthesis	hsa00120
HSD3B7	Lipid metabolism	Primary bile acid biosynthesis	hsa00120
CH25H	Lipid metabolism	Primary bile acid biosynthesis	hsa00120
CYP7B1	Lipid metabolism	Primary bile acid biosynthesis	hsa00120
CYP7A1	Lipid metabolism	Primary bile acid biosynthesis	hsa00120
CYP27A1	Lipid metabolism	Primary bile acid biosynthesis	hsa00120
CYP8B1	Lipid metabolism	Primary bile acid biosynthesis	hsa00120
AKR1D1	Lipid metabolism	Primary bile acid biosynthesis	hsa00120
AKR1C4	Lipid metabolism	Primary bile acid biosynthesis	hsa00120
SLC27A5	Lipid metabolism	Primary bile acid biosynthesis	hsa00120
AMACR	Lipid metabolism	Primary bile acid biosynthesis	hsa00120
ACOX2	Lipid metabolism	Primary bile acid biosynthesis	hsa00120
HSD17B4	Lipid metabolism	Primary bile acid biosynthesis	hsa00120
SCP2	Lipid metabolism	Primary bile acid biosynthesis	hsa00120
ACOT8	Lipid metabolism	Primary bile acid biosynthesis	hsa00120
BAAT	Lipid metabolism	Primary bile acid biosynthesis	hsa00120
TAT	Metabolism of cofactors and vitamins	Ubiquinone and other terpenoid-quinone biosynthesis	hsa00130
COQ2	Metabolism of cofactors and vitamins	Ubiquinone and other terpenoid-quinone biosynthesis	hsa00130
COQ6	Metabolism of cofactors and vitamins	Ubiquinone and other terpenoid-quinone biosynthesis	hsa00130
COQ3	Metabolism of cofactors and vitamins	Ubiquinone and other terpenoid-quinone biosynthesis	hsa00130
COQ5	Metabolism of cofactors and vitamins	Ubiquinone and other terpenoid-quinone biosynthesis	hsa00130
COQ7	Metabolism of cofactors and vitamins	Ubiquinone and other terpenoid-quinone biosynthesis	hsa00130
NQO1	Metabolism of cofactors and vitamins	Ubiquinone and other terpenoid-quinone biosynthesis	hsa00130
GGCX	Metabolism of cofactors and vitamins	Ubiquinone and other terpenoid-quinone biosynthesis	hsa00130
VKORC1	Metabolism of cofactors and vitamins	Ubiquinone and other terpenoid-quinone biosynthesis	hsa00130
VKORC1L1	Metabolism of cofactors and vitamins	Ubiquinone and other terpenoid-quinone biosynthesis	hsa00130
HPD	Metabolism of cofactors and vitamins	Ubiquinone and other terpenoid-quinone biosynthesis	hsa00130
CYP11A1	Lipid metabolism	Steroid hormone biosynthesis	hsa00140
CYP17A1	Lipid metabolism	Steroid hormone biosynthesis	hsa00140
STS	Lipid metabolism	Steroid hormone biosynthesis	hsa00140
SULT2B1	Lipid metabolism	Steroid hormone biosynthesis	hsa00140
CYP21A2	Lipid metabolism	Steroid hormone biosynthesis	hsa00140
HSD3B1	Lipid metabolism	Steroid hormone biosynthesis	hsa00140
HSD3B2	Lipid metabolism	Steroid hormone biosynthesis	hsa00140
SRD5A1	Lipid metabolism	Steroid hormone biosynthesis	hsa00140
SRD5A2	Lipid metabolism	Steroid hormone biosynthesis	hsa00140
SRD5A3	Lipid metabolism	Steroid hormone biosynthesis	hsa00140
AKR1C2	Lipid metabolism	Steroid hormone biosynthesis	hsa00140
AKR1C3	Lipid metabolism	Steroid hormone biosynthesis	hsa00140
CYP11B1	Lipid metabolism	Steroid hormone biosynthesis	hsa00140
CYP11B2	Lipid metabolism	Steroid hormone biosynthesis	hsa00140
AKR1D1	Lipid metabolism	Steroid hormone biosynthesis	hsa00140
AKR1C4	Lipid metabolism	Steroid hormone biosynthesis	hsa00140
HSD11B1	Lipid metabolism	Steroid hormone biosynthesis	hsa00140
HSD11B1L	Lipid metabolism	Steroid hormone biosynthesis	hsa00140
HSD11B2	Lipid metabolism	Steroid hormone biosynthesis	hsa00140
AKR1C1	Lipid metabolism	Steroid hormone biosynthesis	hsa00140
CYP7B1	Lipid metabolism	Steroid hormone biosynthesis	hsa00140
SULT1E1	Lipid metabolism	Steroid hormone biosynthesis	hsa00140
HSD17B1	Lipid metabolism	Steroid hormone biosynthesis	hsa00140
HSD17B2	Lipid metabolism	Steroid hormone biosynthesis	hsa00140
HSD17B6	Lipid metabolism	Steroid hormone biosynthesis	hsa00140
HSD17B7	Lipid metabolism	Steroid hormone biosynthesis	hsa00140
HSD17B8	Lipid metabolism	Steroid hormone biosynthesis	hsa00140
HSD17B12	Lipid metabolism	Steroid hormone biosynthesis	hsa00140
DHRS11	Lipid metabolism	Steroid hormone biosynthesis	hsa00140
CYP1A1	Lipid metabolism	Steroid hormone biosynthesis	hsa00140
CYP1A2	Lipid metabolism	Steroid hormone biosynthesis	hsa00140
CYP3A5	Lipid metabolism	Steroid hormone biosynthesis	hsa00140
CYP3A7	Lipid metabolism	Steroid hormone biosynthesis	hsa00140
CYP3A7	Lipid metabolism	Steroid hormone biosynthesis	hsa00140
CYP3A51P	Lipid metabolism	Steroid hormone biosynthesis	hsa00140
CYP2E1	Lipid metabolism	Steroid hormone biosynthesis	hsa00140
CYP3A4	Lipid metabolism	Steroid hormone biosynthesis	hsa00140
CYP1B1	Lipid metabolism	Steroid hormone biosynthesis	hsa00140
CYP19A1	Lipid metabolism	Steroid hormone biosynthesis	hsa00140
CYP7A1	Lipid metabolism	Steroid hormone biosynthesis	hsa00140
HSD17B11	Lipid metabolism	Steroid hormone biosynthesis	hsa00140
UGT2A1	Lipid metabolism	Steroid hormone biosynthesis	hsa00140
UGT2A3	Lipid metabolism	Steroid hormone biosynthesis	hsa00140
UGT2B17	Lipid metabolism	Steroid hormone biosynthesis	hsa00140
UGT2B11	Lipid metabolism	Steroid hormone biosynthesis	hsa00140
UGT2B28	Lipid metabolism	Steroid hormone biosynthesis	hsa00140
UGT1A6	Lipid metabolism	Steroid hormone biosynthesis	hsa00140
UGT1A4	Lipid metabolism	Steroid hormone biosynthesis	hsa00140
UGT1A1	Lipid metabolism	Steroid hormone biosynthesis	hsa00140
UGT1A3	Lipid metabolism	Steroid hormone biosynthesis	hsa00140
UGT2B10	Lipid metabolism	Steroid hormone biosynthesis	hsa00140
UGT1A9	Lipid metabolism	Steroid hormone biosynthesis	hsa00140
UGT2B7	Lipid metabolism	Steroid hormone biosynthesis	hsa00140
UGT1A10	Lipid metabolism	Steroid hormone biosynthesis	hsa00140
UGT1A8	Lipid metabolism	Steroid hormone biosynthesis	hsa00140
UGT1A5	Lipid metabolism	Steroid hormone biosynthesis	hsa00140
UGT2B15	Lipid metabolism	Steroid hormone biosynthesis	hsa00140
UGT1A7	Lipid metabolism	Steroid hormone biosynthesis	hsa00140
UGT2B4	Lipid metabolism	Steroid hormone biosynthesis	hsa00140
UGT2A2	Lipid metabolism	Steroid hormone biosynthesis	hsa00140
COMT	Lipid metabolism	Steroid hormone biosynthesis	hsa00140
LRTOMT	Lipid metabolism	Steroid hormone biosynthesis	hsa00140
HSD17B3	Lipid metabolism	Steroid hormone biosynthesis	hsa00140
ND1	Energy metabolism	Oxidative phosphorylation	hsa00190
ND2	Energy metabolism	Oxidative phosphorylation	hsa00190
ND3	Energy metabolism	Oxidative phosphorylation	hsa00190
ND4	Energy metabolism	Oxidative phosphorylation	hsa00190
ND4L	Energy metabolism	Oxidative phosphorylation	hsa00190
ND5	Energy metabolism	Oxidative phosphorylation	hsa00190
ND6	Energy metabolism	Oxidative phosphorylation	hsa00190
NDUFS1	Energy metabolism	Oxidative phosphorylation	hsa00190
NDUFS2	Energy metabolism	Oxidative phosphorylation	hsa00190
NDUFS3	Energy metabolism	Oxidative phosphorylation	hsa00190
NDUFS4	Energy metabolism	Oxidative phosphorylation	hsa00190
NDUFS5	Energy metabolism	Oxidative phosphorylation	hsa00190
NDUFS6	Energy metabolism	Oxidative phosphorylation	hsa00190
NDUFS7	Energy metabolism	Oxidative phosphorylation	hsa00190
NDUFS8	Energy metabolism	Oxidative phosphorylation	hsa00190
NDUFV1	Energy metabolism	Oxidative phosphorylation	hsa00190
NDUFV2	Energy metabolism	Oxidative phosphorylation	hsa00190
NDUFV3	Energy metabolism	Oxidative phosphorylation	hsa00190
NDUFA1	Energy metabolism	Oxidative phosphorylation	hsa00190
NDUFA2	Energy metabolism	Oxidative phosphorylation	hsa00190
NDUFA3	Energy metabolism	Oxidative phosphorylation	hsa00190
NDUFA4	Energy metabolism	Oxidative phosphorylation	hsa00190
NDUFA4L2	Energy metabolism	Oxidative phosphorylation	hsa00190
NDUFA5	Energy metabolism	Oxidative phosphorylation	hsa00190
NDUFA6	Energy metabolism	Oxidative phosphorylation	hsa00190
NDUFA7	Energy metabolism	Oxidative phosphorylation	hsa00190
NDUFA8	Energy metabolism	Oxidative phosphorylation	hsa00190
NDUFA9	Energy metabolism	Oxidative phosphorylation	hsa00190
NDUFA10	Energy metabolism	Oxidative phosphorylation	hsa00190
NDUFAB1	Energy metabolism	Oxidative phosphorylation	hsa00190
NDUFA11	Energy metabolism	Oxidative phosphorylation	hsa00190
NDUFA12	Energy metabolism	Oxidative phosphorylation	hsa00190
NDUFA13	Energy metabolism	Oxidative phosphorylation	hsa00190
NDUFB1	Energy metabolism	Oxidative phosphorylation	hsa00190
NDUFB2	Energy metabolism	Oxidative phosphorylation	hsa00190
NDUFB3	Energy metabolism	Oxidative phosphorylation	hsa00190
NDUFB4	Energy metabolism	Oxidative phosphorylation	hsa00190
NDUFB5	Energy metabolism	Oxidative phosphorylation	hsa00190
NDUFB6	Energy metabolism	Oxidative phosphorylation	hsa00190
NDUFB7	Energy metabolism	Oxidative phosphorylation	hsa00190
NDUFB8	Energy metabolism	Oxidative phosphorylation	hsa00190
NDUFB9	Energy metabolism	Oxidative phosphorylation	hsa00190
NDUFB10	Energy metabolism	Oxidative phosphorylation	hsa00190
NDUFB11	Energy metabolism	Oxidative phosphorylation	hsa00190
NDUFC1	Energy metabolism	Oxidative phosphorylation	hsa00190
NDUFC2	Energy metabolism	Oxidative phosphorylation	hsa00190
NDUFC2	Energy metabolism	Oxidative phosphorylation	hsa00190
KCTD14	Energy metabolism	Oxidative phosphorylation	hsa00190
SDHA	Energy metabolism	Oxidative phosphorylation	hsa00190
SDHB	Energy metabolism	Oxidative phosphorylation	hsa00190
SDHC	Energy metabolism	Oxidative phosphorylation	hsa00190
SDHD	Energy metabolism	Oxidative phosphorylation	hsa00190
UQCRFS1	Energy metabolism	Oxidative phosphorylation	hsa00190
CYTB	Energy metabolism	Oxidative phosphorylation	hsa00190
CYC1	Energy metabolism	Oxidative phosphorylation	hsa00190
UQCRC1	Energy metabolism	Oxidative phosphorylation	hsa00190
UQCRC2	Energy metabolism	Oxidative phosphorylation	hsa00190
UQCRH	Energy metabolism	Oxidative phosphorylation	hsa00190
UQCRHL	Energy metabolism	Oxidative phosphorylation	hsa00190
UQCRB	Energy metabolism	Oxidative phosphorylation	hsa00190
UQCRQ	Energy metabolism	Oxidative phosphorylation	hsa00190
UQCR10	Energy metabolism	Oxidative phosphorylation	hsa00190
UQCR11	Energy metabolism	Oxidative phosphorylation	hsa00190
COX10	Energy metabolism	Oxidative phosphorylation	hsa00190
COX3	Energy metabolism	Oxidative phosphorylation	hsa00190
COX1	Energy metabolism	Oxidative phosphorylation	hsa00190
COX2	Energy metabolism	Oxidative phosphorylation	hsa00190
COX4I2	Energy metabolism	Oxidative phosphorylation	hsa00190
COX4I1	Energy metabolism	Oxidative phosphorylation	hsa00190
COX5A	Energy metabolism	Oxidative phosphorylation	hsa00190
COX5B	Energy metabolism	Oxidative phosphorylation	hsa00190
COX6A1	Energy metabolism	Oxidative phosphorylation	hsa00190
COX6A2	Energy metabolism	Oxidative phosphorylation	hsa00190
COX6B1	Energy metabolism	Oxidative phosphorylation	hsa00190
COX6B2	Energy metabolism	Oxidative phosphorylation	hsa00190
COX6C	Energy metabolism	Oxidative phosphorylation	hsa00190
COX7A1	Energy metabolism	Oxidative phosphorylation	hsa00190
COX7A2	Energy metabolism	Oxidative phosphorylation	hsa00190
COX7A2L	Energy metabolism	Oxidative phosphorylation	hsa00190
COX7B	Energy metabolism	Oxidative phosphorylation	hsa00190
COX7B2	Energy metabolism	Oxidative phosphorylation	hsa00190
COX7C	Energy metabolism	Oxidative phosphorylation	hsa00190
COX8C	Energy metabolism	Oxidative phosphorylation	hsa00190
COX8A	Energy metabolism	Oxidative phosphorylation	hsa00190
COX11	Energy metabolism	Oxidative phosphorylation	hsa00190
COX15	Energy metabolism	Oxidative phosphorylation	hsa00190
COX17	Energy metabolism	Oxidative phosphorylation	hsa00190
CYCS	Energy metabolism	Oxidative phosphorylation	hsa00190
ATP5F1A	Energy metabolism	Oxidative phosphorylation	hsa00190
ATP5F1B	Energy metabolism	Oxidative phosphorylation	hsa00190
ATP5F1C	Energy metabolism	Oxidative phosphorylation	hsa00190
ATP5F1D	Energy metabolism	Oxidative phosphorylation	hsa00190
ATP5F1E	Energy metabolism	Oxidative phosphorylation	hsa00190
ATP5PO	Energy metabolism	Oxidative phosphorylation	hsa00190
ATP6	Energy metabolism	Oxidative phosphorylation	hsa00190
ATP5PB	Energy metabolism	Oxidative phosphorylation	hsa00190
ATP5MC1	Energy metabolism	Oxidative phosphorylation	hsa00190
ATP5MC2	Energy metabolism	Oxidative phosphorylation	hsa00190
ATP5MC3	Energy metabolism	Oxidative phosphorylation	hsa00190
ATP5PD	Energy metabolism	Oxidative phosphorylation	hsa00190
ATP5ME	Energy metabolism	Oxidative phosphorylation	hsa00190
ATP5MF	Energy metabolism	Oxidative phosphorylation	hsa00190
ATP5MG	Energy metabolism	Oxidative phosphorylation	hsa00190
ATP5PF	Energy metabolism	Oxidative phosphorylation	hsa00190
ATP8	Energy metabolism	Oxidative phosphorylation	hsa00190
ATP6V1A	Energy metabolism	Oxidative phosphorylation	hsa00190
ATP6V1B1	Energy metabolism	Oxidative phosphorylation	hsa00190
ATP6V1B2	Energy metabolism	Oxidative phosphorylation	hsa00190
ATP6V1C2	Energy metabolism	Oxidative phosphorylation	hsa00190
ATP6V1C1	Energy metabolism	Oxidative phosphorylation	hsa00190
ATP6V1D	Energy metabolism	Oxidative phosphorylation	hsa00190
ATP6V1E2	Energy metabolism	Oxidative phosphorylation	hsa00190
ATP6V1E1	Energy metabolism	Oxidative phosphorylation	hsa00190
ATP6V1F	Energy metabolism	Oxidative phosphorylation	hsa00190
ATP6V1G1	Energy metabolism	Oxidative phosphorylation	hsa00190
ATP6V1G3	Energy metabolism	Oxidative phosphorylation	hsa00190
ATP6V1G2	Energy metabolism	Oxidative phosphorylation	hsa00190
ATP6V1H	Energy metabolism	Oxidative phosphorylation	hsa00190
TCIRG1	Energy metabolism	Oxidative phosphorylation	hsa00190
ATP6V0A2	Energy metabolism	Oxidative phosphorylation	hsa00190
ATP6V0A4	Energy metabolism	Oxidative phosphorylation	hsa00190
ATP6V0A1	Energy metabolism	Oxidative phosphorylation	hsa00190
ATP6V0C	Energy metabolism	Oxidative phosphorylation	hsa00190
ATP6V0B	Energy metabolism	Oxidative phosphorylation	hsa00190
ATP6V0D1	Energy metabolism	Oxidative phosphorylation	hsa00190
ATP6V0D2	Energy metabolism	Oxidative phosphorylation	hsa00190
ATP6V0E1	Energy metabolism	Oxidative phosphorylation	hsa00190
ATP6V0E2	Energy metabolism	Oxidative phosphorylation	hsa00190
ATP6AP1	Energy metabolism	Oxidative phosphorylation	hsa00190
ATP4A	Energy metabolism	Oxidative phosphorylation	hsa00190
ATP4B	Energy metabolism	Oxidative phosphorylation	hsa00190
ATP12A	Energy metabolism	Oxidative phosphorylation	hsa00190
PPA2	Energy metabolism	Oxidative phosphorylation	hsa00190
PPA1	Energy metabolism	Oxidative phosphorylation	hsa00190
LHPP	Energy metabolism	Oxidative phosphorylation	hsa00190
OTC	Amino acid metabolism	Arginine biosynthesis	hsa00220
ASS1	Amino acid metabolism	Arginine biosynthesis	hsa00220
ASL	Amino acid metabolism	Arginine biosynthesis	hsa00220
ARG2	Amino acid metabolism	Arginine biosynthesis	hsa00220
ARG1	Amino acid metabolism	Arginine biosynthesis	hsa00220
NOS1	Amino acid metabolism	Arginine biosynthesis	hsa00220
NOS2	Amino acid metabolism	Arginine biosynthesis	hsa00220
NOS3	Amino acid metabolism	Arginine biosynthesis	hsa00220
GLS2	Amino acid metabolism	Arginine biosynthesis	hsa00220
GLS	Amino acid metabolism	Arginine biosynthesis	hsa00220
GLUL	Amino acid metabolism	Arginine biosynthesis	hsa00220
GLUD2	Amino acid metabolism	Arginine biosynthesis	hsa00220
GLUD1	Amino acid metabolism	Arginine biosynthesis	hsa00220
CPS1	Amino acid metabolism	Arginine biosynthesis	hsa00220
GOT1	Amino acid metabolism	Arginine biosynthesis	hsa00220
GOT1L1	Amino acid metabolism	Arginine biosynthesis	hsa00220
GOT2	Amino acid metabolism	Arginine biosynthesis	hsa00220
GPT2	Amino acid metabolism	Arginine biosynthesis	hsa00220
GPT	Amino acid metabolism	Arginine biosynthesis	hsa00220
NAGS	Amino acid metabolism	Arginine biosynthesis	hsa00220
ACY1	Amino acid metabolism	Arginine biosynthesis	hsa00220
ABHD14A	Amino acid metabolism	Arginine biosynthesis	hsa00220
ACY1	Amino acid metabolism	Arginine biosynthesis	hsa00220
NUDT9	Nucleotide metabolism	Purine metabolism	hsa00230
ADPRM	Nucleotide metabolism	Purine metabolism	hsa00230
NUDT5	Nucleotide metabolism	Purine metabolism	hsa00230
PGM1	Nucleotide metabolism	Purine metabolism	hsa00230
PGM2	Nucleotide metabolism	Purine metabolism	hsa00230
PRPS1L1	Nucleotide metabolism	Purine metabolism	hsa00230
PRPS2	Nucleotide metabolism	Purine metabolism	hsa00230
PRPS1	Nucleotide metabolism	Purine metabolism	hsa00230
PPAT	Nucleotide metabolism	Purine metabolism	hsa00230
GART	Nucleotide metabolism	Purine metabolism	hsa00230
PFAS	Nucleotide metabolism	Purine metabolism	hsa00230
PAICS	Nucleotide metabolism	Purine metabolism	hsa00230
ADSL	Nucleotide metabolism	Purine metabolism	hsa00230
ATIC	Nucleotide metabolism	Purine metabolism	hsa00230
APRT	Nucleotide metabolism	Purine metabolism	hsa00230
NT5C2	Nucleotide metabolism	Purine metabolism	hsa00230
NT5C1A	Nucleotide metabolism	Purine metabolism	hsa00230
NT5C1B	Nucleotide metabolism	Purine metabolism	hsa00230
NT5C	Nucleotide metabolism	Purine metabolism	hsa00230
NT5M	Nucleotide metabolism	Purine metabolism	hsa00230
NT5C1B	Nucleotide metabolism	Purine metabolism	hsa00230
RDH14	Nucleotide metabolism	Purine metabolism	hsa00230
NT5DC4	Nucleotide metabolism	Purine metabolism	hsa00230
NT5E	Nucleotide metabolism	Purine metabolism	hsa00230
PNP	Nucleotide metabolism	Purine metabolism	hsa00230
LACC1	Nucleotide metabolism	Purine metabolism	hsa00230
HPRT1	Nucleotide metabolism	Purine metabolism	hsa00230
IMPDH1	Nucleotide metabolism	Purine metabolism	hsa00230
IMPDH2	Nucleotide metabolism	Purine metabolism	hsa00230
NME6	Nucleotide metabolism	Purine metabolism	hsa00230
NME7	Nucleotide metabolism	Purine metabolism	hsa00230
NME2	Nucleotide metabolism	Purine metabolism	hsa00230
NME4	Nucleotide metabolism	Purine metabolism	hsa00230
NME1	Nucleotide metabolism	Purine metabolism	hsa00230
NME3	Nucleotide metabolism	Purine metabolism	hsa00230
NME1	Nucleotide metabolism	Purine metabolism	hsa00230
NME2	Nucleotide metabolism	Purine metabolism	hsa00230
AK9	Nucleotide metabolism	Purine metabolism	hsa00230
ENTPD3	Nucleotide metabolism	Purine metabolism	hsa00230
ENTPD8	Nucleotide metabolism	Purine metabolism	hsa00230
ENTPD1	Nucleotide metabolism	Purine metabolism	hsa00230
CANT1	Nucleotide metabolism	Purine metabolism	hsa00230
ENTPD4	Nucleotide metabolism	Purine metabolism	hsa00230
ENTPD5	Nucleotide metabolism	Purine metabolism	hsa00230
ENTPD6	Nucleotide metabolism	Purine metabolism	hsa00230
NUDT16	Nucleotide metabolism	Purine metabolism	hsa00230
ITPA	Nucleotide metabolism	Purine metabolism	hsa00230
XDH	Nucleotide metabolism	Purine metabolism	hsa00230
NUDT2	Nucleotide metabolism	Purine metabolism	hsa00230
GMPS	Nucleotide metabolism	Purine metabolism	hsa00230
GMPR	Nucleotide metabolism	Purine metabolism	hsa00230
GMPR2	Nucleotide metabolism	Purine metabolism	hsa00230
GDA	Nucleotide metabolism	Purine metabolism	hsa00230
GUK1	Nucleotide metabolism	Purine metabolism	hsa00230
RRM1	Nucleotide metabolism	Purine metabolism	hsa00230
RRM2B	Nucleotide metabolism	Purine metabolism	hsa00230
RRM2	Nucleotide metabolism	Purine metabolism	hsa00230
HDDC2	Nucleotide metabolism	Purine metabolism	hsa00230
DGUOK	Nucleotide metabolism	Purine metabolism	hsa00230
DCK	Nucleotide metabolism	Purine metabolism	hsa00230
HDDC3	Nucleotide metabolism	Purine metabolism	hsa00230
PRUNE1	Nucleotide metabolism	Purine metabolism	hsa00230
ADCY1	Nucleotide metabolism	Purine metabolism	hsa00230
ADCY2	Nucleotide metabolism	Purine metabolism	hsa00230
ADCY3	Nucleotide metabolism	Purine metabolism	hsa00230
ADCY4	Nucleotide metabolism	Purine metabolism	hsa00230
ADCY5	Nucleotide metabolism	Purine metabolism	hsa00230
ADCY6	Nucleotide metabolism	Purine metabolism	hsa00230
ADCY7	Nucleotide metabolism	Purine metabolism	hsa00230
ADCY8	Nucleotide metabolism	Purine metabolism	hsa00230
ADCY9	Nucleotide metabolism	Purine metabolism	hsa00230
ADCY10	Nucleotide metabolism	Purine metabolism	hsa00230
GUCY1A2	Nucleotide metabolism	Purine metabolism	hsa00230
GUCY1A1	Nucleotide metabolism	Purine metabolism	hsa00230
GUCY1B1	Nucleotide metabolism	Purine metabolism	hsa00230
GUCY2C	Nucleotide metabolism	Purine metabolism	hsa00230
GUCY2D	Nucleotide metabolism	Purine metabolism	hsa00230
GUCY2F	Nucleotide metabolism	Purine metabolism	hsa00230
NPR1	Nucleotide metabolism	Purine metabolism	hsa00230
NPR2	Nucleotide metabolism	Purine metabolism	hsa00230
PDE1A	Nucleotide metabolism	Purine metabolism	hsa00230
PDE1B	Nucleotide metabolism	Purine metabolism	hsa00230
PDE1C	Nucleotide metabolism	Purine metabolism	hsa00230
PDE2A	Nucleotide metabolism	Purine metabolism	hsa00230
PDE3A	Nucleotide metabolism	Purine metabolism	hsa00230
PDE3B	Nucleotide metabolism	Purine metabolism	hsa00230
PDE5A	Nucleotide metabolism	Purine metabolism	hsa00230
PDE6A	Nucleotide metabolism	Purine metabolism	hsa00230
PDE6B	Nucleotide metabolism	Purine metabolism	hsa00230
PDE6C	Nucleotide metabolism	Purine metabolism	hsa00230
PDE6D	Nucleotide metabolism	Purine metabolism	hsa00230
PDE6G	Nucleotide metabolism	Purine metabolism	hsa00230
PDE6H	Nucleotide metabolism	Purine metabolism	hsa00230
PDE9A	Nucleotide metabolism	Purine metabolism	hsa00230
PDE10A	Nucleotide metabolism	Purine metabolism	hsa00230
PDE11A	Nucleotide metabolism	Purine metabolism	hsa00230
ADSS1	Nucleotide metabolism	Purine metabolism	hsa00230
ADSS2	Nucleotide metabolism	Purine metabolism	hsa00230
AMPD2	Nucleotide metabolism	Purine metabolism	hsa00230
AMPD3	Nucleotide metabolism	Purine metabolism	hsa00230
AMPD1	Nucleotide metabolism	Purine metabolism	hsa00230
ADK	Nucleotide metabolism	Purine metabolism	hsa00230
ADA	Nucleotide metabolism	Purine metabolism	hsa00230
ADA2	Nucleotide metabolism	Purine metabolism	hsa00230
AK7	Nucleotide metabolism	Purine metabolism	hsa00230
AK4	Nucleotide metabolism	Purine metabolism	hsa00230
AK5	Nucleotide metabolism	Purine metabolism	hsa00230
AK2	Nucleotide metabolism	Purine metabolism	hsa00230
AK1	Nucleotide metabolism	Purine metabolism	hsa00230
AK8	Nucleotide metabolism	Purine metabolism	hsa00230
AK6	Nucleotide metabolism	Purine metabolism	hsa00230
AK3	Nucleotide metabolism	Purine metabolism	hsa00230
ENTPD2	Nucleotide metabolism	Purine metabolism	hsa00230
NTPCR	Nucleotide metabolism	Purine metabolism	hsa00230
ENPP1	Nucleotide metabolism	Purine metabolism	hsa00230
ENPP3	Nucleotide metabolism	Purine metabolism	hsa00230
PDE4A	Nucleotide metabolism	Purine metabolism	hsa00230
PDE4B	Nucleotide metabolism	Purine metabolism	hsa00230
PDE4C	Nucleotide metabolism	Purine metabolism	hsa00230
PDE4D	Nucleotide metabolism	Purine metabolism	hsa00230
PDE7A	Nucleotide metabolism	Purine metabolism	hsa00230
PDE7B	Nucleotide metabolism	Purine metabolism	hsa00230
PDE8B	Nucleotide metabolism	Purine metabolism	hsa00230
PDE8A	Nucleotide metabolism	Purine metabolism	hsa00230
FHIT	Nucleotide metabolism	Purine metabolism	hsa00230
ENPP4	Nucleotide metabolism	Purine metabolism	hsa00230
PAPSS2	Nucleotide metabolism	Purine metabolism	hsa00230
PAPSS1	Nucleotide metabolism	Purine metabolism	hsa00230
URAD	Nucleotide metabolism	Purine metabolism	hsa00230
ALLC	Nucleotide metabolism	Purine metabolism	hsa00230
CYP1A2	Biosynthesis of other secondary metabolites	Caffeine metabolism	hsa00232
NAT2	Biosynthesis of other secondary metabolites	Caffeine metabolism	hsa00232
NAT1	Biosynthesis of other secondary metabolites	Caffeine metabolism	hsa00232
CYP2A6	Biosynthesis of other secondary metabolites	Caffeine metabolism	hsa00232
CYP2A7	Biosynthesis of other secondary metabolites	Caffeine metabolism	hsa00232
XDH	Biosynthesis of other secondary metabolites	Caffeine metabolism	hsa00232
CAD	Nucleotide metabolism	Pyrimidine metabolism	hsa00240
DHODH	Nucleotide metabolism	Pyrimidine metabolism	hsa00240
UMPS	Nucleotide metabolism	Pyrimidine metabolism	hsa00240
CMPK1	Nucleotide metabolism	Pyrimidine metabolism	hsa00240
CMPK2	Nucleotide metabolism	Pyrimidine metabolism	hsa00240
NME6	Nucleotide metabolism	Pyrimidine metabolism	hsa00240
NME7	Nucleotide metabolism	Pyrimidine metabolism	hsa00240
NME2	Nucleotide metabolism	Pyrimidine metabolism	hsa00240
NME4	Nucleotide metabolism	Pyrimidine metabolism	hsa00240
NME1	Nucleotide metabolism	Pyrimidine metabolism	hsa00240
NME3	Nucleotide metabolism	Pyrimidine metabolism	hsa00240
NME1	Nucleotide metabolism	Pyrimidine metabolism	hsa00240
NME2	Nucleotide metabolism	Pyrimidine metabolism	hsa00240
AK9	Nucleotide metabolism	Pyrimidine metabolism	hsa00240
ENTPD3	Nucleotide metabolism	Pyrimidine metabolism	hsa00240
ENTPD8	Nucleotide metabolism	Pyrimidine metabolism	hsa00240
ENTPD1	Nucleotide metabolism	Pyrimidine metabolism	hsa00240
CANT1	Nucleotide metabolism	Pyrimidine metabolism	hsa00240
ENTPD4	Nucleotide metabolism	Pyrimidine metabolism	hsa00240
ENTPD5	Nucleotide metabolism	Pyrimidine metabolism	hsa00240
ENTPD6	Nucleotide metabolism	Pyrimidine metabolism	hsa00240
ENPP1	Nucleotide metabolism	Pyrimidine metabolism	hsa00240
ENPP3	Nucleotide metabolism	Pyrimidine metabolism	hsa00240
ASMTL	Nucleotide metabolism	Pyrimidine metabolism	hsa00240
NUDT2	Nucleotide metabolism	Pyrimidine metabolism	hsa00240
CTPS1	Nucleotide metabolism	Pyrimidine metabolism	hsa00240
CTPS2	Nucleotide metabolism	Pyrimidine metabolism	hsa00240
UCK1	Nucleotide metabolism	Pyrimidine metabolism	hsa00240
UCK2	Nucleotide metabolism	Pyrimidine metabolism	hsa00240
UCKL1	Nucleotide metabolism	Pyrimidine metabolism	hsa00240
NT5C2	Nucleotide metabolism	Pyrimidine metabolism	hsa00240
NT5C1A	Nucleotide metabolism	Pyrimidine metabolism	hsa00240
NT5C1B	Nucleotide metabolism	Pyrimidine metabolism	hsa00240
NT5C	Nucleotide metabolism	Pyrimidine metabolism	hsa00240
NT5M	Nucleotide metabolism	Pyrimidine metabolism	hsa00240
NT5C1B	Nucleotide metabolism	Pyrimidine metabolism	hsa00240
RDH14	Nucleotide metabolism	Pyrimidine metabolism	hsa00240
NT5DC4	Nucleotide metabolism	Pyrimidine metabolism	hsa00240
NT5E	Nucleotide metabolism	Pyrimidine metabolism	hsa00240
UPP2	Nucleotide metabolism	Pyrimidine metabolism	hsa00240
UPP1	Nucleotide metabolism	Pyrimidine metabolism	hsa00240
NT5C3A	Nucleotide metabolism	Pyrimidine metabolism	hsa00240
NT5C3B	Nucleotide metabolism	Pyrimidine metabolism	hsa00240
CDA	Nucleotide metabolism	Pyrimidine metabolism	hsa00240
RRM1	Nucleotide metabolism	Pyrimidine metabolism	hsa00240
RRM2B	Nucleotide metabolism	Pyrimidine metabolism	hsa00240
RRM2	Nucleotide metabolism	Pyrimidine metabolism	hsa00240
DCTPP1	Nucleotide metabolism	Pyrimidine metabolism	hsa00240
HDDC2	Nucleotide metabolism	Pyrimidine metabolism	hsa00240
DCK	Nucleotide metabolism	Pyrimidine metabolism	hsa00240
DCTD	Nucleotide metabolism	Pyrimidine metabolism	hsa00240
DTYMK	Nucleotide metabolism	Pyrimidine metabolism	hsa00240
DUT	Nucleotide metabolism	Pyrimidine metabolism	hsa00240
TYMP	Nucleotide metabolism	Pyrimidine metabolism	hsa00240
TK2	Nucleotide metabolism	Pyrimidine metabolism	hsa00240
TK1	Nucleotide metabolism	Pyrimidine metabolism	hsa00240
TYMS	Nucleotide metabolism	Pyrimidine metabolism	hsa00240
DPYD	Nucleotide metabolism	Pyrimidine metabolism	hsa00240
DPYS	Nucleotide metabolism	Pyrimidine metabolism	hsa00240
UPB1	Nucleotide metabolism	Pyrimidine metabolism	hsa00240
GOT1	Amino acid metabolism	Alanine, aspartate and glutamate metabolism	hsa00250
GOT1L1	Amino acid metabolism	Alanine, aspartate and glutamate metabolism	hsa00250
GOT2	Amino acid metabolism	Alanine, aspartate and glutamate metabolism	hsa00250
IL4I1	Amino acid metabolism	Alanine, aspartate and glutamate metabolism	hsa00250
DDO	Amino acid metabolism	Alanine, aspartate and glutamate metabolism	hsa00250
ASRGL1	Amino acid metabolism	Alanine, aspartate and glutamate metabolism	hsa00250
ASNS	Amino acid metabolism	Alanine, aspartate and glutamate metabolism	hsa00250
NIT2	Amino acid metabolism	Alanine, aspartate and glutamate metabolism	hsa00250
GPT2	Amino acid metabolism	Alanine, aspartate and glutamate metabolism	hsa00250
GPT	Amino acid metabolism	Alanine, aspartate and glutamate metabolism	hsa00250
AGXT	Amino acid metabolism	Alanine, aspartate and glutamate metabolism	hsa00250
AGXT2	Amino acid metabolism	Alanine, aspartate and glutamate metabolism	hsa00250
ASS1	Amino acid metabolism	Alanine, aspartate and glutamate metabolism	hsa00250
ASL	Amino acid metabolism	Alanine, aspartate and glutamate metabolism	hsa00250
ADSS1	Amino acid metabolism	Alanine, aspartate and glutamate metabolism	hsa00250
ADSS2	Amino acid metabolism	Alanine, aspartate and glutamate metabolism	hsa00250
ADSL	Amino acid metabolism	Alanine, aspartate and glutamate metabolism	hsa00250
NAT8L	Amino acid metabolism	Alanine, aspartate and glutamate metabolism	hsa00250
RIMKLB	Amino acid metabolism	Alanine, aspartate and glutamate metabolism	hsa00250
RIMKLA	Amino acid metabolism	Alanine, aspartate and glutamate metabolism	hsa00250
FOLH1	Amino acid metabolism	Alanine, aspartate and glutamate metabolism	hsa00250
ASPA	Amino acid metabolism	Alanine, aspartate and glutamate metabolism	hsa00250
GAD1	Amino acid metabolism	Alanine, aspartate and glutamate metabolism	hsa00250
GAD2	Amino acid metabolism	Alanine, aspartate and glutamate metabolism	hsa00250
ABAT	Amino acid metabolism	Alanine, aspartate and glutamate metabolism	hsa00250
ALDH5A1	Amino acid metabolism	Alanine, aspartate and glutamate metabolism	hsa00250
GLUD2	Amino acid metabolism	Alanine, aspartate and glutamate metabolism	hsa00250
GLUD1	Amino acid metabolism	Alanine, aspartate and glutamate metabolism	hsa00250
ALDH4A1	Amino acid metabolism	Alanine, aspartate and glutamate metabolism	hsa00250
GLUL	Amino acid metabolism	Alanine, aspartate and glutamate metabolism	hsa00250
CAD	Amino acid metabolism	Alanine, aspartate and glutamate metabolism	hsa00250
GLS2	Amino acid metabolism	Alanine, aspartate and glutamate metabolism	hsa00250
GLS	Amino acid metabolism	Alanine, aspartate and glutamate metabolism	hsa00250
CPS1	Amino acid metabolism	Alanine, aspartate and glutamate metabolism	hsa00250
GFPT2	Amino acid metabolism	Alanine, aspartate and glutamate metabolism	hsa00250
GFPT1	Amino acid metabolism	Alanine, aspartate and glutamate metabolism	hsa00250
PPAT	Amino acid metabolism	Alanine, aspartate and glutamate metabolism	hsa00250
SHMT2	Amino acid metabolism	Glycine, serine and threonine metabolism	hsa00260
SHMT1	Amino acid metabolism	Glycine, serine and threonine metabolism	hsa00260
AGXT	Amino acid metabolism	Glycine, serine and threonine metabolism	hsa00260
GRHPR	Amino acid metabolism	Glycine, serine and threonine metabolism	hsa00260
GLYCTK	Amino acid metabolism	Glycine, serine and threonine metabolism	hsa00260
PGAM1	Amino acid metabolism	Glycine, serine and threonine metabolism	hsa00260
PGAM2	Amino acid metabolism	Glycine, serine and threonine metabolism	hsa00260
PGAM4	Amino acid metabolism	Glycine, serine and threonine metabolism	hsa00260
BPGM	Amino acid metabolism	Glycine, serine and threonine metabolism	hsa00260
PHGDH	Amino acid metabolism	Glycine, serine and threonine metabolism	hsa00260
PSAT1	Amino acid metabolism	Glycine, serine and threonine metabolism	hsa00260
PSPH	Amino acid metabolism	Glycine, serine and threonine metabolism	hsa00260
GCAT	Amino acid metabolism	Glycine, serine and threonine metabolism	hsa00260
ALAS1	Amino acid metabolism	Glycine, serine and threonine metabolism	hsa00260
ALAS2	Amino acid metabolism	Glycine, serine and threonine metabolism	hsa00260
MAOB	Amino acid metabolism	Glycine, serine and threonine metabolism	hsa00260
MAOA	Amino acid metabolism	Glycine, serine and threonine metabolism	hsa00260
AOC3	Amino acid metabolism	Glycine, serine and threonine metabolism	hsa00260
AOC2	Amino acid metabolism	Glycine, serine and threonine metabolism	hsa00260
GLDC	Amino acid metabolism	Glycine, serine and threonine metabolism	hsa00260
AMT	Amino acid metabolism	Glycine, serine and threonine metabolism	hsa00260
DLD	Amino acid metabolism	Glycine, serine and threonine metabolism	hsa00260
GCSH	Amino acid metabolism	Glycine, serine and threonine metabolism	hsa00260
DAO	Amino acid metabolism	Glycine, serine and threonine metabolism	hsa00260
AGXT2	Amino acid metabolism	Glycine, serine and threonine metabolism	hsa00260
GATM	Amino acid metabolism	Glycine, serine and threonine metabolism	hsa00260
GAMT	Amino acid metabolism	Glycine, serine and threonine metabolism	hsa00260
CHDH	Amino acid metabolism	Glycine, serine and threonine metabolism	hsa00260
ALDH7A1	Amino acid metabolism	Glycine, serine and threonine metabolism	hsa00260
BHMT	Amino acid metabolism	Glycine, serine and threonine metabolism	hsa00260
DMGDH	Amino acid metabolism	Glycine, serine and threonine metabolism	hsa00260
PIPOX	Amino acid metabolism	Glycine, serine and threonine metabolism	hsa00260
SARDH	Amino acid metabolism	Glycine, serine and threonine metabolism	hsa00260
GNMT	Amino acid metabolism	Glycine, serine and threonine metabolism	hsa00260
CBS	Amino acid metabolism	Glycine, serine and threonine metabolism	hsa00260
CBS	Amino acid metabolism	Glycine, serine and threonine metabolism	hsa00260
CTH	Amino acid metabolism	Glycine, serine and threonine metabolism	hsa00260
SDS	Amino acid metabolism	Glycine, serine and threonine metabolism	hsa00260
SDSL	Amino acid metabolism	Glycine, serine and threonine metabolism	hsa00260
SRR	Amino acid metabolism	Glycine, serine and threonine metabolism	hsa00260
CTH	Amino acid metabolism	Cysteine and methionine metabolism	hsa00270
KYAT3	Amino acid metabolism	Cysteine and methionine metabolism	hsa00270
KYAT1	Amino acid metabolism	Cysteine and methionine metabolism	hsa00270
CBS	Amino acid metabolism	Cysteine and methionine metabolism	hsa00270
CBS	Amino acid metabolism	Cysteine and methionine metabolism	hsa00270
BHMT	Amino acid metabolism	Cysteine and methionine metabolism	hsa00270
BHMT2	Amino acid metabolism	Cysteine and methionine metabolism	hsa00270
MTR	Amino acid metabolism	Cysteine and methionine metabolism	hsa00270
MAT2B	Amino acid metabolism	Cysteine and methionine metabolism	hsa00270
MAT1A	Amino acid metabolism	Cysteine and methionine metabolism	hsa00270
MAT2A	Amino acid metabolism	Cysteine and methionine metabolism	hsa00270
AMD1	Amino acid metabolism	Cysteine and methionine metabolism	hsa00270
SRM	Amino acid metabolism	Cysteine and methionine metabolism	hsa00270
SMS	Amino acid metabolism	Cysteine and methionine metabolism	hsa00270
MTAP	Amino acid metabolism	Cysteine and methionine metabolism	hsa00270
LACC1	Amino acid metabolism	Cysteine and methionine metabolism	hsa00270
MRI1	Amino acid metabolism	Cysteine and methionine metabolism	hsa00270
APIP	Amino acid metabolism	Cysteine and methionine metabolism	hsa00270
ENOPH1	Amino acid metabolism	Cysteine and methionine metabolism	hsa00270
ADI1	Amino acid metabolism	Cysteine and methionine metabolism	hsa00270
TAT	Amino acid metabolism	Cysteine and methionine metabolism	hsa00270
IL4I1	Amino acid metabolism	Cysteine and methionine metabolism	hsa00270
GNMT	Amino acid metabolism	Cysteine and methionine metabolism	hsa00270
DNMT1	Amino acid metabolism	Cysteine and methionine metabolism	hsa00270
DNMT3A	Amino acid metabolism	Cysteine and methionine metabolism	hsa00270
DNMT3B	Amino acid metabolism	Cysteine and methionine metabolism	hsa00270
AHCYL2	Amino acid metabolism	Cysteine and methionine metabolism	hsa00270
AHCYL1	Amino acid metabolism	Cysteine and methionine metabolism	hsa00270
AHCY	Amino acid metabolism	Cysteine and methionine metabolism	hsa00270
BCAT2	Amino acid metabolism	Cysteine and methionine metabolism	hsa00270
BCAT1	Amino acid metabolism	Cysteine and methionine metabolism	hsa00270
AGXT2	Amino acid metabolism	Cysteine and methionine metabolism	hsa00270
GCLC	Amino acid metabolism	Cysteine and methionine metabolism	hsa00270
GCLM	Amino acid metabolism	Cysteine and methionine metabolism	hsa00270
GSS	Amino acid metabolism	Cysteine and methionine metabolism	hsa00270
CDO1	Amino acid metabolism	Cysteine and methionine metabolism	hsa00270
GOT1	Amino acid metabolism	Cysteine and methionine metabolism	hsa00270
GOT1L1	Amino acid metabolism	Cysteine and methionine metabolism	hsa00270
GOT2	Amino acid metabolism	Cysteine and methionine metabolism	hsa00270
MPST	Amino acid metabolism	Cysteine and methionine metabolism	hsa00270
TST	Amino acid metabolism	Cysteine and methionine metabolism	hsa00270
LDHAL6A	Amino acid metabolism	Cysteine and methionine metabolism	hsa00270
LDHAL6B	Amino acid metabolism	Cysteine and methionine metabolism	hsa00270
LDHA	Amino acid metabolism	Cysteine and methionine metabolism	hsa00270
LDHB	Amino acid metabolism	Cysteine and methionine metabolism	hsa00270
LDHC	Amino acid metabolism	Cysteine and methionine metabolism	hsa00270
MDH1	Amino acid metabolism	Cysteine and methionine metabolism	hsa00270
MDH2	Amino acid metabolism	Cysteine and methionine metabolism	hsa00270
SDS	Amino acid metabolism	Cysteine and methionine metabolism	hsa00270
SDSL	Amino acid metabolism	Cysteine and methionine metabolism	hsa00270
PHGDH	Amino acid metabolism	Cysteine and methionine metabolism	hsa00270
PSAT1	Amino acid metabolism	Cysteine and methionine metabolism	hsa00270
BCAT2	Amino acid metabolism	Valine, leucine and isoleucine degradation	hsa00280
BCAT1	Amino acid metabolism	Valine, leucine and isoleucine degradation	hsa00280
IL4I1	Amino acid metabolism	Valine, leucine and isoleucine degradation	hsa00280
BCKDHA	Amino acid metabolism	Valine, leucine and isoleucine degradation	hsa00280
BCKDHB	Amino acid metabolism	Valine, leucine and isoleucine degradation	hsa00280
DBT	Amino acid metabolism	Valine, leucine and isoleucine degradation	hsa00280
DLD	Amino acid metabolism	Valine, leucine and isoleucine degradation	hsa00280
ACADS	Amino acid metabolism	Valine, leucine and isoleucine degradation	hsa00280
ACADM	Amino acid metabolism	Valine, leucine and isoleucine degradation	hsa00280
IVD	Amino acid metabolism	Valine, leucine and isoleucine degradation	hsa00280
ACADSB	Amino acid metabolism	Valine, leucine and isoleucine degradation	hsa00280
ACAD8	Amino acid metabolism	Valine, leucine and isoleucine degradation	hsa00280
HADHA	Amino acid metabolism	Valine, leucine and isoleucine degradation	hsa00280
EHHADH	Amino acid metabolism	Valine, leucine and isoleucine degradation	hsa00280
ECHS1	Amino acid metabolism	Valine, leucine and isoleucine degradation	hsa00280
HADH	Amino acid metabolism	Valine, leucine and isoleucine degradation	hsa00280
HSD17B10	Amino acid metabolism	Valine, leucine and isoleucine degradation	hsa00280
ACAA1	Amino acid metabolism	Valine, leucine and isoleucine degradation	hsa00280
ACAA2	Amino acid metabolism	Valine, leucine and isoleucine degradation	hsa00280
HADHB	Amino acid metabolism	Valine, leucine and isoleucine degradation	hsa00280
PCCA	Amino acid metabolism	Valine, leucine and isoleucine degradation	hsa00280
PCCB	Amino acid metabolism	Valine, leucine and isoleucine degradation	hsa00280
MCEE	Amino acid metabolism	Valine, leucine and isoleucine degradation	hsa00280
MMUT	Amino acid metabolism	Valine, leucine and isoleucine degradation	hsa00280
HIBCH	Amino acid metabolism	Valine, leucine and isoleucine degradation	hsa00280
HIBADH	Amino acid metabolism	Valine, leucine and isoleucine degradation	hsa00280
ALDH6A1	Amino acid metabolism	Valine, leucine and isoleucine degradation	hsa00280
ALDH2	Amino acid metabolism	Valine, leucine and isoleucine degradation	hsa00280
ALDH3A2	Amino acid metabolism	Valine, leucine and isoleucine degradation	hsa00280
ALDH1B1	Amino acid metabolism	Valine, leucine and isoleucine degradation	hsa00280
ALDH7A1	Amino acid metabolism	Valine, leucine and isoleucine degradation	hsa00280
ALDH9A1	Amino acid metabolism	Valine, leucine and isoleucine degradation	hsa00280
AOX1	Amino acid metabolism	Valine, leucine and isoleucine degradation	hsa00280
ACSF3	Amino acid metabolism	Valine, leucine and isoleucine degradation	hsa00280
ABAT	Amino acid metabolism	Valine, leucine and isoleucine degradation	hsa00280
AGXT2	Amino acid metabolism	Valine, leucine and isoleucine degradation	hsa00280
MCCC1	Amino acid metabolism	Valine, leucine and isoleucine degradation	hsa00280
MCCC2	Amino acid metabolism	Valine, leucine and isoleucine degradation	hsa00280
AUH	Amino acid metabolism	Valine, leucine and isoleucine degradation	hsa00280
HMGCL	Amino acid metabolism	Valine, leucine and isoleucine degradation	hsa00280
HMGCLL1	Amino acid metabolism	Valine, leucine and isoleucine degradation	hsa00280
OXCT1	Amino acid metabolism	Valine, leucine and isoleucine degradation	hsa00280
OXCT2	Amino acid metabolism	Valine, leucine and isoleucine degradation	hsa00280
AACS	Amino acid metabolism	Valine, leucine and isoleucine degradation	hsa00280
ACAT2	Amino acid metabolism	Valine, leucine and isoleucine degradation	hsa00280
ACAT1	Amino acid metabolism	Valine, leucine and isoleucine degradation	hsa00280
HMGCS1	Amino acid metabolism	Valine, leucine and isoleucine degradation	hsa00280
HMGCS2	Amino acid metabolism	Valine, leucine and isoleucine degradation	hsa00280
SDS	Amino acid metabolism	Valine, leucine and isoleucine biosynthesis	hsa00290
SDSL	Amino acid metabolism	Valine, leucine and isoleucine biosynthesis	hsa00290
BCAT2	Amino acid metabolism	Valine, leucine and isoleucine biosynthesis	hsa00290
BCAT1	Amino acid metabolism	Valine, leucine and isoleucine biosynthesis	hsa00290
AASS	Amino acid metabolism	Lysine degradation	hsa00310
ALDH7A1	Amino acid metabolism	Lysine degradation	hsa00310
AADAT	Amino acid metabolism	Lysine degradation	hsa00310
DHTKD1	Amino acid metabolism	Lysine degradation	hsa00310
DLST	Amino acid metabolism	Lysine degradation	hsa00310
DLD	Amino acid metabolism	Lysine degradation	hsa00310
GCDH	Amino acid metabolism	Lysine degradation	hsa00310
HADHA	Amino acid metabolism	Lysine degradation	hsa00310
EHHADH	Amino acid metabolism	Lysine degradation	hsa00310
ECHS1	Amino acid metabolism	Lysine degradation	hsa00310
HADH	Amino acid metabolism	Lysine degradation	hsa00310
ACAT2	Amino acid metabolism	Lysine degradation	hsa00310
ACAT1	Amino acid metabolism	Lysine degradation	hsa00310
HYKK	Amino acid metabolism	Lysine degradation	hsa00310
PHYKPL	Amino acid metabolism	Lysine degradation	hsa00310
PIPOX	Amino acid metabolism	Lysine degradation	hsa00310
CAMKMT	Amino acid metabolism	Lysine degradation	hsa00310
KMT2A	Amino acid metabolism	Lysine degradation	hsa00310
KMT2D	Amino acid metabolism	Lysine degradation	hsa00310
KMT2C	Amino acid metabolism	Lysine degradation	hsa00310
KMT2B	Amino acid metabolism	Lysine degradation	hsa00310
KMT2E	Amino acid metabolism	Lysine degradation	hsa00310
SETD1B	Amino acid metabolism	Lysine degradation	hsa00310
SETD1A	Amino acid metabolism	Lysine degradation	hsa00310
SETD7	Amino acid metabolism	Lysine degradation	hsa00310
PRDM9	Amino acid metabolism	Lysine degradation	hsa00310
PRDM7	Amino acid metabolism	Lysine degradation	hsa00310
ASH1L	Amino acid metabolism	Lysine degradation	hsa00310
SMYD2	Amino acid metabolism	Lysine degradation	hsa00310
SMYD3	Amino acid metabolism	Lysine degradation	hsa00310
SMYD1	Amino acid metabolism	Lysine degradation	hsa00310
SUV39H1	Amino acid metabolism	Lysine degradation	hsa00310
SUV39H2	Amino acid metabolism	Lysine degradation	hsa00310
EHMT2	Amino acid metabolism	Lysine degradation	hsa00310
EHMT1	Amino acid metabolism	Lysine degradation	hsa00310
SETDB1	Amino acid metabolism	Lysine degradation	hsa00310
SETDB2	Amino acid metabolism	Lysine degradation	hsa00310
PRDM2	Amino acid metabolism	Lysine degradation	hsa00310
EZH1	Amino acid metabolism	Lysine degradation	hsa00310
EZH2	Amino acid metabolism	Lysine degradation	hsa00310
SETMAR	Amino acid metabolism	Lysine degradation	hsa00310
NSD1	Amino acid metabolism	Lysine degradation	hsa00310
NSD2	Amino acid metabolism	Lysine degradation	hsa00310
NSD3	Amino acid metabolism	Lysine degradation	hsa00310
SETD2	Amino acid metabolism	Lysine degradation	hsa00310
DOT1L	Amino acid metabolism	Lysine degradation	hsa00310
KMT5A	Amino acid metabolism	Lysine degradation	hsa00310
PRDM6	Amino acid metabolism	Lysine degradation	hsa00310
KMT5C	Amino acid metabolism	Lysine degradation	hsa00310
KMT5B	Amino acid metabolism	Lysine degradation	hsa00310
MECOM	Amino acid metabolism	Lysine degradation	hsa00310
PRDM16	Amino acid metabolism	Lysine degradation	hsa00310
TMLHE	Amino acid metabolism	Lysine degradation	hsa00310
ALDH2	Amino acid metabolism	Lysine degradation	hsa00310
ALDH3A2	Amino acid metabolism	Lysine degradation	hsa00310
ALDH1B1	Amino acid metabolism	Lysine degradation	hsa00310
ALDH9A1	Amino acid metabolism	Lysine degradation	hsa00310
BBOX1	Amino acid metabolism	Lysine degradation	hsa00310
PLOD1	Amino acid metabolism	Lysine degradation	hsa00310
PLOD2	Amino acid metabolism	Lysine degradation	hsa00310
PLOD3	Amino acid metabolism	Lysine degradation	hsa00310
COLGALT1	Amino acid metabolism	Lysine degradation	hsa00310
COLGALT2	Amino acid metabolism	Lysine degradation	hsa00310
GATM	Amino acid metabolism	Arginine and proline metabolism	hsa00330
GAMT	Amino acid metabolism	Arginine and proline metabolism	hsa00330
CKM	Amino acid metabolism	Arginine and proline metabolism	hsa00330
CKMT1A	Amino acid metabolism	Arginine and proline metabolism	hsa00330
CKMT2	Amino acid metabolism	Arginine and proline metabolism	hsa00330
CKB	Amino acid metabolism	Arginine and proline metabolism	hsa00330
CKMT1B	Amino acid metabolism	Arginine and proline metabolism	hsa00330
AZIN2	Amino acid metabolism	Arginine and proline metabolism	hsa00330
AGMAT	Amino acid metabolism	Arginine and proline metabolism	hsa00330
ODC1	Amino acid metabolism	Arginine and proline metabolism	hsa00330
SRM	Amino acid metabolism	Arginine and proline metabolism	hsa00330
SMS	Amino acid metabolism	Arginine and proline metabolism	hsa00330
AMD1	Amino acid metabolism	Arginine and proline metabolism	hsa00330
AOC1	Amino acid metabolism	Arginine and proline metabolism	hsa00330
SMOX	Amino acid metabolism	Arginine and proline metabolism	hsa00330
ALDH2	Amino acid metabolism	Arginine and proline metabolism	hsa00330
ALDH3A2	Amino acid metabolism	Arginine and proline metabolism	hsa00330
ALDH1B1	Amino acid metabolism	Arginine and proline metabolism	hsa00330
ALDH7A1	Amino acid metabolism	Arginine and proline metabolism	hsa00330
ALDH9A1	Amino acid metabolism	Arginine and proline metabolism	hsa00330
CNDP1	Amino acid metabolism	Arginine and proline metabolism	hsa00330
CNDP2	Amino acid metabolism	Arginine and proline metabolism	hsa00330
CARNS1	Amino acid metabolism	Arginine and proline metabolism	hsa00330
SAT2	Amino acid metabolism	Arginine and proline metabolism	hsa00330
SAT1	Amino acid metabolism	Arginine and proline metabolism	hsa00330
MAOB	Amino acid metabolism	Arginine and proline metabolism	hsa00330
MAOA	Amino acid metabolism	Arginine and proline metabolism	hsa00330
NOS1	Amino acid metabolism	Arginine and proline metabolism	hsa00330
NOS2	Amino acid metabolism	Arginine and proline metabolism	hsa00330
NOS3	Amino acid metabolism	Arginine and proline metabolism	hsa00330
ARG2	Amino acid metabolism	Arginine and proline metabolism	hsa00330
ARG1	Amino acid metabolism	Arginine and proline metabolism	hsa00330
OAT	Amino acid metabolism	Arginine and proline metabolism	hsa00330
PYCR3	Amino acid metabolism	Arginine and proline metabolism	hsa00330
PYCR2	Amino acid metabolism	Arginine and proline metabolism	hsa00330
PYCR1	Amino acid metabolism	Arginine and proline metabolism	hsa00330
PRODH	Amino acid metabolism	Arginine and proline metabolism	hsa00330
ALDH4A1	Amino acid metabolism	Arginine and proline metabolism	hsa00330
ALDH18A1	Amino acid metabolism	Arginine and proline metabolism	hsa00330
LAP3	Amino acid metabolism	Arginine and proline metabolism	hsa00330
P4HA2	Amino acid metabolism	Arginine and proline metabolism	hsa00330
P4HA3	Amino acid metabolism	Arginine and proline metabolism	hsa00330
P4HA1	Amino acid metabolism	Arginine and proline metabolism	hsa00330
PRODH2	Amino acid metabolism	Arginine and proline metabolism	hsa00330
GOT1	Amino acid metabolism	Arginine and proline metabolism	hsa00330
GOT1L1	Amino acid metabolism	Arginine and proline metabolism	hsa00330
GOT2	Amino acid metabolism	Arginine and proline metabolism	hsa00330
HOGA1	Amino acid metabolism	Arginine and proline metabolism	hsa00330
DAO	Amino acid metabolism	Arginine and proline metabolism	hsa00330
L3HYPDH	Amino acid metabolism	Arginine and proline metabolism	hsa00330
HAL	Amino acid metabolism	Histidine metabolism	hsa00340
UROC1	Amino acid metabolism	Histidine metabolism	hsa00340
AMDHD1	Amino acid metabolism	Histidine metabolism	hsa00340
FTCD	Amino acid metabolism	Histidine metabolism	hsa00340
HDC	Amino acid metabolism	Histidine metabolism	hsa00340
AOC1	Amino acid metabolism	Histidine metabolism	hsa00340
ALDH2	Amino acid metabolism	Histidine metabolism	hsa00340
ALDH3A2	Amino acid metabolism	Histidine metabolism	hsa00340
ALDH1B1	Amino acid metabolism	Histidine metabolism	hsa00340
ALDH7A1	Amino acid metabolism	Histidine metabolism	hsa00340
ALDH9A1	Amino acid metabolism	Histidine metabolism	hsa00340
ASPA	Amino acid metabolism	Histidine metabolism	hsa00340
HNMT	Amino acid metabolism	Histidine metabolism	hsa00340
MAOB	Amino acid metabolism	Histidine metabolism	hsa00340
MAOA	Amino acid metabolism	Histidine metabolism	hsa00340
ALDH3B1	Amino acid metabolism	Histidine metabolism	hsa00340
ALDH3B2	Amino acid metabolism	Histidine metabolism	hsa00340
ALDH3A1	Amino acid metabolism	Histidine metabolism	hsa00340
CARNS1	Amino acid metabolism	Histidine metabolism	hsa00340
CARNMT1	Amino acid metabolism	Histidine metabolism	hsa00340
CNDP2	Amino acid metabolism	Histidine metabolism	hsa00340
CNDP1	Amino acid metabolism	Histidine metabolism	hsa00340
GOT1	Amino acid metabolism	Tyrosine metabolism	hsa00350
GOT1L1	Amino acid metabolism	Tyrosine metabolism	hsa00350
GOT2	Amino acid metabolism	Tyrosine metabolism	hsa00350
TAT	Amino acid metabolism	Tyrosine metabolism	hsa00350
IL4I1	Amino acid metabolism	Tyrosine metabolism	hsa00350
HPD	Amino acid metabolism	Tyrosine metabolism	hsa00350
HGD	Amino acid metabolism	Tyrosine metabolism	hsa00350
GSTZ1	Amino acid metabolism	Tyrosine metabolism	hsa00350
FAH	Amino acid metabolism	Tyrosine metabolism	hsa00350
TYR	Amino acid metabolism	Tyrosine metabolism	hsa00350
TH	Amino acid metabolism	Tyrosine metabolism	hsa00350
DCT	Amino acid metabolism	Tyrosine metabolism	hsa00350
TYRP1	Amino acid metabolism	Tyrosine metabolism	hsa00350
DDC	Amino acid metabolism	Tyrosine metabolism	hsa00350
DBH	Amino acid metabolism	Tyrosine metabolism	hsa00350
PNMT	Amino acid metabolism	Tyrosine metabolism	hsa00350
COMT	Amino acid metabolism	Tyrosine metabolism	hsa00350
LRTOMT	Amino acid metabolism	Tyrosine metabolism	hsa00350
MAOB	Amino acid metabolism	Tyrosine metabolism	hsa00350
MAOA	Amino acid metabolism	Tyrosine metabolism	hsa00350
AOC3	Amino acid metabolism	Tyrosine metabolism	hsa00350
AOC2	Amino acid metabolism	Tyrosine metabolism	hsa00350
ALDH3B1	Amino acid metabolism	Tyrosine metabolism	hsa00350
ALDH3B2	Amino acid metabolism	Tyrosine metabolism	hsa00350
ALDH3A1	Amino acid metabolism	Tyrosine metabolism	hsa00350
ADH1A	Amino acid metabolism	Tyrosine metabolism	hsa00350
ADH1B	Amino acid metabolism	Tyrosine metabolism	hsa00350
ADH1C	Amino acid metabolism	Tyrosine metabolism	hsa00350
ADH7	Amino acid metabolism	Tyrosine metabolism	hsa00350
ADH4	Amino acid metabolism	Tyrosine metabolism	hsa00350
ADH5	Amino acid metabolism	Tyrosine metabolism	hsa00350
ADH6	Amino acid metabolism	Tyrosine metabolism	hsa00350
TPO	Amino acid metabolism	Tyrosine metabolism	hsa00350
AOX1	Amino acid metabolism	Tyrosine metabolism	hsa00350
FAHD1	Amino acid metabolism	Tyrosine metabolism	hsa00350
MIF	Amino acid metabolism	Tyrosine metabolism	hsa00350
PAH	Amino acid metabolism	Phenylalanine metabolism	hsa00360
DDC	Amino acid metabolism	Phenylalanine metabolism	hsa00360
AOC3	Amino acid metabolism	Phenylalanine metabolism	hsa00360
AOC2	Amino acid metabolism	Phenylalanine metabolism	hsa00360
MAOB	Amino acid metabolism	Phenylalanine metabolism	hsa00360
MAOA	Amino acid metabolism	Phenylalanine metabolism	hsa00360
ALDH3B1	Amino acid metabolism	Phenylalanine metabolism	hsa00360
ALDH3B2	Amino acid metabolism	Phenylalanine metabolism	hsa00360
ALDH3A1	Amino acid metabolism	Phenylalanine metabolism	hsa00360
GOT1	Amino acid metabolism	Phenylalanine metabolism	hsa00360
GOT1L1	Amino acid metabolism	Phenylalanine metabolism	hsa00360
GOT2	Amino acid metabolism	Phenylalanine metabolism	hsa00360
TAT	Amino acid metabolism	Phenylalanine metabolism	hsa00360
IL4I1	Amino acid metabolism	Phenylalanine metabolism	hsa00360
HPD	Amino acid metabolism	Phenylalanine metabolism	hsa00360
MIF	Amino acid metabolism	Phenylalanine metabolism	hsa00360
TDO2	Amino acid metabolism	Tryptophan metabolism	hsa00380
IDO1	Amino acid metabolism	Tryptophan metabolism	hsa00380
IDO2	Amino acid metabolism	Tryptophan metabolism	hsa00380
AFMID	Amino acid metabolism	Tryptophan metabolism	hsa00380
KMO	Amino acid metabolism	Tryptophan metabolism	hsa00380
KYNU	Amino acid metabolism	Tryptophan metabolism	hsa00380
HAAO	Amino acid metabolism	Tryptophan metabolism	hsa00380
ACMSD	Amino acid metabolism	Tryptophan metabolism	hsa00380
ALDH8A1	Amino acid metabolism	Tryptophan metabolism	hsa00380
DHTKD1	Amino acid metabolism	Tryptophan metabolism	hsa00380
DLST	Amino acid metabolism	Tryptophan metabolism	hsa00380
DLD	Amino acid metabolism	Tryptophan metabolism	hsa00380
GCDH	Amino acid metabolism	Tryptophan metabolism	hsa00380
HADHA	Amino acid metabolism	Tryptophan metabolism	hsa00380
EHHADH	Amino acid metabolism	Tryptophan metabolism	hsa00380
ECHS1	Amino acid metabolism	Tryptophan metabolism	hsa00380
HADH	Amino acid metabolism	Tryptophan metabolism	hsa00380
ACAT2	Amino acid metabolism	Tryptophan metabolism	hsa00380
ACAT1	Amino acid metabolism	Tryptophan metabolism	hsa00380
KYAT3	Amino acid metabolism	Tryptophan metabolism	hsa00380
KYAT1	Amino acid metabolism	Tryptophan metabolism	hsa00380
AADAT	Amino acid metabolism	Tryptophan metabolism	hsa00380
TPH2	Amino acid metabolism	Tryptophan metabolism	hsa00380
TPH1	Amino acid metabolism	Tryptophan metabolism	hsa00380
DDC	Amino acid metabolism	Tryptophan metabolism	hsa00380
MAOB	Amino acid metabolism	Tryptophan metabolism	hsa00380
MAOA	Amino acid metabolism	Tryptophan metabolism	hsa00380
ALDH2	Amino acid metabolism	Tryptophan metabolism	hsa00380
ALDH3A2	Amino acid metabolism	Tryptophan metabolism	hsa00380
ALDH1B1	Amino acid metabolism	Tryptophan metabolism	hsa00380
ALDH7A1	Amino acid metabolism	Tryptophan metabolism	hsa00380
ALDH9A1	Amino acid metabolism	Tryptophan metabolism	hsa00380
AOX1	Amino acid metabolism	Tryptophan metabolism	hsa00380
ASMT	Amino acid metabolism	Tryptophan metabolism	hsa00380
AANAT	Amino acid metabolism	Tryptophan metabolism	hsa00380
CYP1A1	Amino acid metabolism	Tryptophan metabolism	hsa00380
CYP1A2	Amino acid metabolism	Tryptophan metabolism	hsa00380
CYP1B1	Amino acid metabolism	Tryptophan metabolism	hsa00380
INMT	Amino acid metabolism	Tryptophan metabolism	hsa00380
IL4I1	Amino acid metabolism	Tryptophan metabolism	hsa00380
AOC1	Amino acid metabolism	Tryptophan metabolism	hsa00380
CAT	Amino acid metabolism	Tryptophan metabolism	hsa00380
GOT1	Amino acid metabolism	Phenylalanine, tyrosine and tryptophan biosynthesis	hsa00400
GOT1L1	Amino acid metabolism	Phenylalanine, tyrosine and tryptophan biosynthesis	hsa00400
GOT2	Amino acid metabolism	Phenylalanine, tyrosine and tryptophan biosynthesis	hsa00400
TAT	Amino acid metabolism	Phenylalanine, tyrosine and tryptophan biosynthesis	hsa00400
IL4I1	Amino acid metabolism	Phenylalanine, tyrosine and tryptophan biosynthesis	hsa00400
PAH	Amino acid metabolism	Phenylalanine, tyrosine and tryptophan biosynthesis	hsa00400
GADL1	Metabolism of other amino acids	beta-Alanine metabolism	hsa00410
CSAD	Metabolism of other amino acids	beta-Alanine metabolism	hsa00410
GAD1	Metabolism of other amino acids	beta-Alanine metabolism	hsa00410
GAD2	Metabolism of other amino acids	beta-Alanine metabolism	hsa00410
CNDP1	Metabolism of other amino acids	beta-Alanine metabolism	hsa00410
CARNS1	Metabolism of other amino acids	beta-Alanine metabolism	hsa00410
CNDP2	Metabolism of other amino acids	beta-Alanine metabolism	hsa00410
ABAT	Metabolism of other amino acids	beta-Alanine metabolism	hsa00410
SMOX	Metabolism of other amino acids	beta-Alanine metabolism	hsa00410
AOC3	Metabolism of other amino acids	beta-Alanine metabolism	hsa00410
AOC2	Metabolism of other amino acids	beta-Alanine metabolism	hsa00410
ALDH2	Metabolism of other amino acids	beta-Alanine metabolism	hsa00410
ALDH3A2	Metabolism of other amino acids	beta-Alanine metabolism	hsa00410
ALDH1B1	Metabolism of other amino acids	beta-Alanine metabolism	hsa00410
ALDH7A1	Metabolism of other amino acids	beta-Alanine metabolism	hsa00410
ALDH9A1	Metabolism of other amino acids	beta-Alanine metabolism	hsa00410
ALDH3B1	Metabolism of other amino acids	beta-Alanine metabolism	hsa00410
ALDH3B2	Metabolism of other amino acids	beta-Alanine metabolism	hsa00410
ALDH3A1	Metabolism of other amino acids	beta-Alanine metabolism	hsa00410
DPYD	Metabolism of other amino acids	beta-Alanine metabolism	hsa00410
DPYS	Metabolism of other amino acids	beta-Alanine metabolism	hsa00410
UPB1	Metabolism of other amino acids	beta-Alanine metabolism	hsa00410
HIBCH	Metabolism of other amino acids	beta-Alanine metabolism	hsa00410
HADHA	Metabolism of other amino acids	beta-Alanine metabolism	hsa00410
EHHADH	Metabolism of other amino acids	beta-Alanine metabolism	hsa00410
ECHS1	Metabolism of other amino acids	beta-Alanine metabolism	hsa00410
ACADS	Metabolism of other amino acids	beta-Alanine metabolism	hsa00410
ACOX3	Metabolism of other amino acids	beta-Alanine metabolism	hsa00410
ACOX1	Metabolism of other amino acids	beta-Alanine metabolism	hsa00410
MLYCD	Metabolism of other amino acids	beta-Alanine metabolism	hsa00410
ALDH6A1	Metabolism of other amino acids	beta-Alanine metabolism	hsa00410
CDO1	Metabolism of other amino acids	Taurine and hypotaurine metabolism	hsa00430
GAD1	Metabolism of other amino acids	Taurine and hypotaurine metabolism	hsa00430
GAD2	Metabolism of other amino acids	Taurine and hypotaurine metabolism	hsa00430
GADL1	Metabolism of other amino acids	Taurine and hypotaurine metabolism	hsa00430
CSAD	Metabolism of other amino acids	Taurine and hypotaurine metabolism	hsa00430
ADO	Metabolism of other amino acids	Taurine and hypotaurine metabolism	hsa00430
FMO1	Metabolism of other amino acids	Taurine and hypotaurine metabolism	hsa00430
FMO2	Metabolism of other amino acids	Taurine and hypotaurine metabolism	hsa00430
FMO5	Metabolism of other amino acids	Taurine and hypotaurine metabolism	hsa00430
FMO3	Metabolism of other amino acids	Taurine and hypotaurine metabolism	hsa00430
FMO4	Metabolism of other amino acids	Taurine and hypotaurine metabolism	hsa00430
GGT7	Metabolism of other amino acids	Taurine and hypotaurine metabolism	hsa00430
GGT6	Metabolism of other amino acids	Taurine and hypotaurine metabolism	hsa00430
GGT1	Metabolism of other amino acids	Taurine and hypotaurine metabolism	hsa00430
GGT5	Metabolism of other amino acids	Taurine and hypotaurine metabolism	hsa00430
BAAT	Metabolism of other amino acids	Taurine and hypotaurine metabolism	hsa00430
PCYT2	Metabolism of other amino acids	Phosphonate and phosphinate metabolism	hsa00440
SELENOI	Metabolism of other amino acids	Phosphonate and phosphinate metabolism	hsa00440
CEPT1	Metabolism of other amino acids	Phosphonate and phosphinate metabolism	hsa00440
PCYT1B	Metabolism of other amino acids	Phosphonate and phosphinate metabolism	hsa00440
PCYT1A	Metabolism of other amino acids	Phosphonate and phosphinate metabolism	hsa00440
CHPT1	Metabolism of other amino acids	Phosphonate and phosphinate metabolism	hsa00440
KYAT3	Metabolism of other amino acids	Selenocompound metabolism	hsa00450
KYAT1	Metabolism of other amino acids	Selenocompound metabolism	hsa00450
MTR	Metabolism of other amino acids	Selenocompound metabolism	hsa00450
CTH	Metabolism of other amino acids	Selenocompound metabolism	hsa00450
SCLY	Metabolism of other amino acids	Selenocompound metabolism	hsa00450
TXNRD1	Metabolism of other amino acids	Selenocompound metabolism	hsa00450
TXNRD3	Metabolism of other amino acids	Selenocompound metabolism	hsa00450
TXNRD2	Metabolism of other amino acids	Selenocompound metabolism	hsa00450
INMT	Metabolism of other amino acids	Selenocompound metabolism	hsa00450
PAPSS2	Metabolism of other amino acids	Selenocompound metabolism	hsa00450
PAPSS1	Metabolism of other amino acids	Selenocompound metabolism	hsa00450
SEPHS2	Metabolism of other amino acids	Selenocompound metabolism	hsa00450
SEPHS1	Metabolism of other amino acids	Selenocompound metabolism	hsa00450
PSTK	Metabolism of other amino acids	Selenocompound metabolism	hsa00450
SEPSECS	Metabolism of other amino acids	Selenocompound metabolism	hsa00450
MARS1	Metabolism of other amino acids	Selenocompound metabolism	hsa00450
MARS2	Metabolism of other amino acids	Selenocompound metabolism	hsa00450
GLS2	Metabolism of other amino acids	D-Amino acid metabolism	hsa00470
GLS	Metabolism of other amino acids	D-Amino acid metabolism	hsa00470
DGLUCY	Metabolism of other amino acids	D-Amino acid metabolism	hsa00470
DDO	Metabolism of other amino acids	D-Amino acid metabolism	hsa00470
SRR	Metabolism of other amino acids	D-Amino acid metabolism	hsa00470
DAO	Metabolism of other amino acids	D-Amino acid metabolism	hsa00470
GGT7	Metabolism of other amino acids	Glutathione metabolism	hsa00480
GGT6	Metabolism of other amino acids	Glutathione metabolism	hsa00480
GGT1	Metabolism of other amino acids	Glutathione metabolism	hsa00480
GGT5	Metabolism of other amino acids	Glutathione metabolism	hsa00480
GGCT	Metabolism of other amino acids	Glutathione metabolism	hsa00480
CHAC1	Metabolism of other amino acids	Glutathione metabolism	hsa00480
CHAC2	Metabolism of other amino acids	Glutathione metabolism	hsa00480
OPLAH	Metabolism of other amino acids	Glutathione metabolism	hsa00480
GCLC	Metabolism of other amino acids	Glutathione metabolism	hsa00480
GCLM	Metabolism of other amino acids	Glutathione metabolism	hsa00480
GSS	Metabolism of other amino acids	Glutathione metabolism	hsa00480
LAP3	Metabolism of other amino acids	Glutathione metabolism	hsa00480
ANPEP	Metabolism of other amino acids	Glutathione metabolism	hsa00480
GSTA5	Metabolism of other amino acids	Glutathione metabolism	hsa00480
GSTA2	Metabolism of other amino acids	Glutathione metabolism	hsa00480
GSTA4	Metabolism of other amino acids	Glutathione metabolism	hsa00480
GSTO2	Metabolism of other amino acids	Glutathione metabolism	hsa00480
GSTM4	Metabolism of other amino acids	Glutathione metabolism	hsa00480
GSTT2	Metabolism of other amino acids	Glutathione metabolism	hsa00480
GSTT1	Metabolism of other amino acids	Glutathione metabolism	hsa00480
GSTM3	Metabolism of other amino acids	Glutathione metabolism	hsa00480
MGST1	Metabolism of other amino acids	Glutathione metabolism	hsa00480
MGST3	Metabolism of other amino acids	Glutathione metabolism	hsa00480
GSTM1	Metabolism of other amino acids	Glutathione metabolism	hsa00480
GSTM5	Metabolism of other amino acids	Glutathione metabolism	hsa00480
MGST2	Metabolism of other amino acids	Glutathione metabolism	hsa00480
GSTA1	Metabolism of other amino acids	Glutathione metabolism	hsa00480
GSTM2	Metabolism of other amino acids	Glutathione metabolism	hsa00480
GSTA3	Metabolism of other amino acids	Glutathione metabolism	hsa00480
GSTO1	Metabolism of other amino acids	Glutathione metabolism	hsa00480
GSTT2B	Metabolism of other amino acids	Glutathione metabolism	hsa00480
GSTP1	Metabolism of other amino acids	Glutathione metabolism	hsa00480
GSTK1	Metabolism of other amino acids	Glutathione metabolism	hsa00480
HPGDS	Metabolism of other amino acids	Glutathione metabolism	hsa00480
LANCL1	Metabolism of other amino acids	Glutathione metabolism	hsa00480
NAT8	Metabolism of other amino acids	Glutathione metabolism	hsa00480
GSR	Metabolism of other amino acids	Glutathione metabolism	hsa00480
IDH1	Metabolism of other amino acids	Glutathione metabolism	hsa00480
IDH2	Metabolism of other amino acids	Glutathione metabolism	hsa00480
PGD	Metabolism of other amino acids	Glutathione metabolism	hsa00480
G6PD	Metabolism of other amino acids	Glutathione metabolism	hsa00480
TXNDC12	Metabolism of other amino acids	Glutathione metabolism	hsa00480
GPX4	Metabolism of other amino acids	Glutathione metabolism	hsa00480
GPX6	Metabolism of other amino acids	Glutathione metabolism	hsa00480
GPX7	Metabolism of other amino acids	Glutathione metabolism	hsa00480
GPX2	Metabolism of other amino acids	Glutathione metabolism	hsa00480
GPX3	Metabolism of other amino acids	Glutathione metabolism	hsa00480
GPX1	Metabolism of other amino acids	Glutathione metabolism	hsa00480
GPX5	Metabolism of other amino acids	Glutathione metabolism	hsa00480
GPX8	Metabolism of other amino acids	Glutathione metabolism	hsa00480
PRDX6	Metabolism of other amino acids	Glutathione metabolism	hsa00480
ODC1	Metabolism of other amino acids	Glutathione metabolism	hsa00480
SRM	Metabolism of other amino acids	Glutathione metabolism	hsa00480
SMS	Metabolism of other amino acids	Glutathione metabolism	hsa00480
RRM1	Metabolism of other amino acids	Glutathione metabolism	hsa00480
RRM2B	Metabolism of other amino acids	Glutathione metabolism	hsa00480
RRM2	Metabolism of other amino acids	Glutathione metabolism	hsa00480
MGAM	Carbohydrate metabolism	Starch and sucrose metabolism	hsa00500
MGAM2	Carbohydrate metabolism	Starch and sucrose metabolism	hsa00500
GAA	Carbohydrate metabolism	Starch and sucrose metabolism	hsa00500
GANC	Carbohydrate metabolism	Starch and sucrose metabolism	hsa00500
SI	Carbohydrate metabolism	Starch and sucrose metabolism	hsa00500
UGP2	Carbohydrate metabolism	Starch and sucrose metabolism	hsa00500
ENPP1	Carbohydrate metabolism	Starch and sucrose metabolism	hsa00500
ENPP3	Carbohydrate metabolism	Starch and sucrose metabolism	hsa00500
GBA3	Carbohydrate metabolism	Starch and sucrose metabolism	hsa00500
GYS2	Carbohydrate metabolism	Starch and sucrose metabolism	hsa00500
GYS1	Carbohydrate metabolism	Starch and sucrose metabolism	hsa00500
GYG1	Carbohydrate metabolism	Starch and sucrose metabolism	hsa00500
GYG2	Carbohydrate metabolism	Starch and sucrose metabolism	hsa00500
GBE1	Carbohydrate metabolism	Starch and sucrose metabolism	hsa00500
PYGL	Carbohydrate metabolism	Starch and sucrose metabolism	hsa00500
PYGM	Carbohydrate metabolism	Starch and sucrose metabolism	hsa00500
PYGB	Carbohydrate metabolism	Starch and sucrose metabolism	hsa00500
AGL	Carbohydrate metabolism	Starch and sucrose metabolism	hsa00500
AMY1C	Carbohydrate metabolism	Starch and sucrose metabolism	hsa00500
AMY2A	Carbohydrate metabolism	Starch and sucrose metabolism	hsa00500
AMY1A	Carbohydrate metabolism	Starch and sucrose metabolism	hsa00500
AMY2B	Carbohydrate metabolism	Starch and sucrose metabolism	hsa00500
AMY1B	Carbohydrate metabolism	Starch and sucrose metabolism	hsa00500
TREH	Carbohydrate metabolism	Starch and sucrose metabolism	hsa00500
PGM1	Carbohydrate metabolism	Starch and sucrose metabolism	hsa00500
PGM2	Carbohydrate metabolism	Starch and sucrose metabolism	hsa00500
HK3	Carbohydrate metabolism	Starch and sucrose metabolism	hsa00500
HK1	Carbohydrate metabolism	Starch and sucrose metabolism	hsa00500
HK2	Carbohydrate metabolism	Starch and sucrose metabolism	hsa00500
HKDC1	Carbohydrate metabolism	Starch and sucrose metabolism	hsa00500
GCK	Carbohydrate metabolism	Starch and sucrose metabolism	hsa00500
G6PC1	Carbohydrate metabolism	Starch and sucrose metabolism	hsa00500
G6PC2	Carbohydrate metabolism	Starch and sucrose metabolism	hsa00500
G6PC3	Carbohydrate metabolism	Starch and sucrose metabolism	hsa00500
PGM2L1	Carbohydrate metabolism	Starch and sucrose metabolism	hsa00500
GPI	Carbohydrate metabolism	Starch and sucrose metabolism	hsa00500
SRD5A3	Glycan biosynthesis and metabolism	N-Glycan biosynthesis	hsa00510
DOLK	Glycan biosynthesis and metabolism	N-Glycan biosynthesis	hsa00510
DPAGT1	Glycan biosynthesis and metabolism	N-Glycan biosynthesis	hsa00510
ALG5	Glycan biosynthesis and metabolism	N-Glycan biosynthesis	hsa00510
ALG13	Glycan biosynthesis and metabolism	N-Glycan biosynthesis	hsa00510
ALG14	Glycan biosynthesis and metabolism	N-Glycan biosynthesis	hsa00510
DPM1	Glycan biosynthesis and metabolism	N-Glycan biosynthesis	hsa00510
DPM2	Glycan biosynthesis and metabolism	N-Glycan biosynthesis	hsa00510
DPM3	Glycan biosynthesis and metabolism	N-Glycan biosynthesis	hsa00510
ALG1	Glycan biosynthesis and metabolism	N-Glycan biosynthesis	hsa00510
ALG2	Glycan biosynthesis and metabolism	N-Glycan biosynthesis	hsa00510
ALG11	Glycan biosynthesis and metabolism	N-Glycan biosynthesis	hsa00510
ALG3	Glycan biosynthesis and metabolism	N-Glycan biosynthesis	hsa00510
ALG9	Glycan biosynthesis and metabolism	N-Glycan biosynthesis	hsa00510
ALG12	Glycan biosynthesis and metabolism	N-Glycan biosynthesis	hsa00510
ALG6	Glycan biosynthesis and metabolism	N-Glycan biosynthesis	hsa00510
ALG8	Glycan biosynthesis and metabolism	N-Glycan biosynthesis	hsa00510
ALG10	Glycan biosynthesis and metabolism	N-Glycan biosynthesis	hsa00510
ALG10B	Glycan biosynthesis and metabolism	N-Glycan biosynthesis	hsa00510
STT3A	Glycan biosynthesis and metabolism	N-Glycan biosynthesis	hsa00510
STT3B	Glycan biosynthesis and metabolism	N-Glycan biosynthesis	hsa00510
RPN1	Glycan biosynthesis and metabolism	N-Glycan biosynthesis	hsa00510
RPN2	Glycan biosynthesis and metabolism	N-Glycan biosynthesis	hsa00510
DAD1	Glycan biosynthesis and metabolism	N-Glycan biosynthesis	hsa00510
DDOST	Glycan biosynthesis and metabolism	N-Glycan biosynthesis	hsa00510
MAGT1	Glycan biosynthesis and metabolism	N-Glycan biosynthesis	hsa00510
TUSC3	Glycan biosynthesis and metabolism	N-Glycan biosynthesis	hsa00510
OSTC	Glycan biosynthesis and metabolism	N-Glycan biosynthesis	hsa00510
TMEM258	Glycan biosynthesis and metabolism	N-Glycan biosynthesis	hsa00510
DOLPP1	Glycan biosynthesis and metabolism	N-Glycan biosynthesis	hsa00510
MOGS	Glycan biosynthesis and metabolism	N-Glycan biosynthesis	hsa00510
GANAB	Glycan biosynthesis and metabolism	N-Glycan biosynthesis	hsa00510
MAN1B1	Glycan biosynthesis and metabolism	N-Glycan biosynthesis	hsa00510
MAN1A2	Glycan biosynthesis and metabolism	N-Glycan biosynthesis	hsa00510
MAN1C1	Glycan biosynthesis and metabolism	N-Glycan biosynthesis	hsa00510
MAN1A1	Glycan biosynthesis and metabolism	N-Glycan biosynthesis	hsa00510
MGAT1	Glycan biosynthesis and metabolism	N-Glycan biosynthesis	hsa00510
MAN2A1	Glycan biosynthesis and metabolism	N-Glycan biosynthesis	hsa00510
MAN2A2	Glycan biosynthesis and metabolism	N-Glycan biosynthesis	hsa00510
MGAT2	Glycan biosynthesis and metabolism	N-Glycan biosynthesis	hsa00510
FUT8	Glycan biosynthesis and metabolism	N-Glycan biosynthesis	hsa00510
B4GALT1	Glycan biosynthesis and metabolism	N-Glycan biosynthesis	hsa00510
B4GALT2	Glycan biosynthesis and metabolism	N-Glycan biosynthesis	hsa00510
B4GALT3	Glycan biosynthesis and metabolism	N-Glycan biosynthesis	hsa00510
ST6GAL1	Glycan biosynthesis and metabolism	N-Glycan biosynthesis	hsa00510
ST6GAL2	Glycan biosynthesis and metabolism	N-Glycan biosynthesis	hsa00510
MGAT3	Glycan biosynthesis and metabolism	N-Glycan biosynthesis	hsa00510
MGAT4A	Glycan biosynthesis and metabolism	N-Glycan biosynthesis	hsa00510
MGAT4B	Glycan biosynthesis and metabolism	N-Glycan biosynthesis	hsa00510
MGAT4D	Glycan biosynthesis and metabolism	N-Glycan biosynthesis	hsa00510
MGAT5	Glycan biosynthesis and metabolism	N-Glycan biosynthesis	hsa00510
MGAT5B	Glycan biosynthesis and metabolism	N-Glycan biosynthesis	hsa00510
MGAT4C	Glycan biosynthesis and metabolism	N-Glycan biosynthesis	hsa00510
NEU1	Glycan biosynthesis and metabolism	Other glycan degradation	hsa00511
NEU3	Glycan biosynthesis and metabolism	Other glycan degradation	hsa00511
NEU4	Glycan biosynthesis and metabolism	Other glycan degradation	hsa00511
NEU2	Glycan biosynthesis and metabolism	Other glycan degradation	hsa00511
GLB1	Glycan biosynthesis and metabolism	Other glycan degradation	hsa00511
HEXA	Glycan biosynthesis and metabolism	Other glycan degradation	hsa00511
HEXB	Glycan biosynthesis and metabolism	Other glycan degradation	hsa00511
HEXD	Glycan biosynthesis and metabolism	Other glycan degradation	hsa00511
MAN2C1	Glycan biosynthesis and metabolism	Other glycan degradation	hsa00511
MAN2B1	Glycan biosynthesis and metabolism	Other glycan degradation	hsa00511
MAN2B2	Glycan biosynthesis and metabolism	Other glycan degradation	hsa00511
MANBA	Glycan biosynthesis and metabolism	Other glycan degradation	hsa00511
ENGASE	Glycan biosynthesis and metabolism	Other glycan degradation	hsa00511
FUCA1	Glycan biosynthesis and metabolism	Other glycan degradation	hsa00511
FUCA2	Glycan biosynthesis and metabolism	Other glycan degradation	hsa00511
AGA	Glycan biosynthesis and metabolism	Other glycan degradation	hsa00511
GBA1	Glycan biosynthesis and metabolism	Other glycan degradation	hsa00511
GBA2	Glycan biosynthesis and metabolism	Other glycan degradation	hsa00511
GALNTL6	Glycan biosynthesis and metabolism	Mucin type O-glycan biosynthesis	hsa00512
GALNT5	Glycan biosynthesis and metabolism	Mucin type O-glycan biosynthesis	hsa00512
GALNT17	Glycan biosynthesis and metabolism	Mucin type O-glycan biosynthesis	hsa00512
GALNT11	Glycan biosynthesis and metabolism	Mucin type O-glycan biosynthesis	hsa00512
GALNT12	Glycan biosynthesis and metabolism	Mucin type O-glycan biosynthesis	hsa00512
GALNT13	Glycan biosynthesis and metabolism	Mucin type O-glycan biosynthesis	hsa00512
GALNT14	Glycan biosynthesis and metabolism	Mucin type O-glycan biosynthesis	hsa00512
GALNT16	Glycan biosynthesis and metabolism	Mucin type O-glycan biosynthesis	hsa00512
GALNT15	Glycan biosynthesis and metabolism	Mucin type O-glycan biosynthesis	hsa00512
GALNT18	Glycan biosynthesis and metabolism	Mucin type O-glycan biosynthesis	hsa00512
GALNTL5	Glycan biosynthesis and metabolism	Mucin type O-glycan biosynthesis	hsa00512
GALNT10	Glycan biosynthesis and metabolism	Mucin type O-glycan biosynthesis	hsa00512
GALNT2	Glycan biosynthesis and metabolism	Mucin type O-glycan biosynthesis	hsa00512
GALNT3	Glycan biosynthesis and metabolism	Mucin type O-glycan biosynthesis	hsa00512
GALNT1	Glycan biosynthesis and metabolism	Mucin type O-glycan biosynthesis	hsa00512
GALNT6	Glycan biosynthesis and metabolism	Mucin type O-glycan biosynthesis	hsa00512
GALNT4	Glycan biosynthesis and metabolism	Mucin type O-glycan biosynthesis	hsa00512
GALNT9	Glycan biosynthesis and metabolism	Mucin type O-glycan biosynthesis	hsa00512
GALNT7	Glycan biosynthesis and metabolism	Mucin type O-glycan biosynthesis	hsa00512
GALNT8	Glycan biosynthesis and metabolism	Mucin type O-glycan biosynthesis	hsa00512
POC1B	Glycan biosynthesis and metabolism	Mucin type O-glycan biosynthesis	hsa00512
GALNT4	Glycan biosynthesis and metabolism	Mucin type O-glycan biosynthesis	hsa00512
C1GALT1	Glycan biosynthesis and metabolism	Mucin type O-glycan biosynthesis	hsa00512
C1GALT1C1	Glycan biosynthesis and metabolism	Mucin type O-glycan biosynthesis	hsa00512
C1GALT1C1L	Glycan biosynthesis and metabolism	Mucin type O-glycan biosynthesis	hsa00512
GCNT1	Glycan biosynthesis and metabolism	Mucin type O-glycan biosynthesis	hsa00512
GCNT3	Glycan biosynthesis and metabolism	Mucin type O-glycan biosynthesis	hsa00512
GCNT4	Glycan biosynthesis and metabolism	Mucin type O-glycan biosynthesis	hsa00512
ST3GAL1	Glycan biosynthesis and metabolism	Mucin type O-glycan biosynthesis	hsa00512
ST3GAL2	Glycan biosynthesis and metabolism	Mucin type O-glycan biosynthesis	hsa00512
ST6GALNAC1	Glycan biosynthesis and metabolism	Mucin type O-glycan biosynthesis	hsa00512
ST6GALNAC2	Glycan biosynthesis and metabolism	Mucin type O-glycan biosynthesis	hsa00512
ST6GALNAC3	Glycan biosynthesis and metabolism	Mucin type O-glycan biosynthesis	hsa00512
ST6GALNAC4	Glycan biosynthesis and metabolism	Mucin type O-glycan biosynthesis	hsa00512
B3GNT3	Glycan biosynthesis and metabolism	Mucin type O-glycan biosynthesis	hsa00512
B3GNT6	Glycan biosynthesis and metabolism	Mucin type O-glycan biosynthesis	hsa00512
B4GALT5	Glycan biosynthesis and metabolism	Mucin type O-glycan biosynthesis	hsa00512
ALG13	Glycan biosynthesis and metabolism	Various types of N-glycan biosynthesis	hsa00513
ALG14	Glycan biosynthesis and metabolism	Various types of N-glycan biosynthesis	hsa00513
ALG1	Glycan biosynthesis and metabolism	Various types of N-glycan biosynthesis	hsa00513
ALG2	Glycan biosynthesis and metabolism	Various types of N-glycan biosynthesis	hsa00513
ALG11	Glycan biosynthesis and metabolism	Various types of N-glycan biosynthesis	hsa00513
ALG3	Glycan biosynthesis and metabolism	Various types of N-glycan biosynthesis	hsa00513
ALG9	Glycan biosynthesis and metabolism	Various types of N-glycan biosynthesis	hsa00513
ALG12	Glycan biosynthesis and metabolism	Various types of N-glycan biosynthesis	hsa00513
STT3A	Glycan biosynthesis and metabolism	Various types of N-glycan biosynthesis	hsa00513
STT3B	Glycan biosynthesis and metabolism	Various types of N-glycan biosynthesis	hsa00513
RPN1	Glycan biosynthesis and metabolism	Various types of N-glycan biosynthesis	hsa00513
RPN2	Glycan biosynthesis and metabolism	Various types of N-glycan biosynthesis	hsa00513
DAD1	Glycan biosynthesis and metabolism	Various types of N-glycan biosynthesis	hsa00513
DDOST	Glycan biosynthesis and metabolism	Various types of N-glycan biosynthesis	hsa00513
MAGT1	Glycan biosynthesis and metabolism	Various types of N-glycan biosynthesis	hsa00513
TUSC3	Glycan biosynthesis and metabolism	Various types of N-glycan biosynthesis	hsa00513
OSTC	Glycan biosynthesis and metabolism	Various types of N-glycan biosynthesis	hsa00513
TMEM258	Glycan biosynthesis and metabolism	Various types of N-glycan biosynthesis	hsa00513
MAN1B1	Glycan biosynthesis and metabolism	Various types of N-glycan biosynthesis	hsa00513
MAN1A2	Glycan biosynthesis and metabolism	Various types of N-glycan biosynthesis	hsa00513
MAN1C1	Glycan biosynthesis and metabolism	Various types of N-glycan biosynthesis	hsa00513
MAN1A1	Glycan biosynthesis and metabolism	Various types of N-glycan biosynthesis	hsa00513
MGAT1	Glycan biosynthesis and metabolism	Various types of N-glycan biosynthesis	hsa00513
MAN2A1	Glycan biosynthesis and metabolism	Various types of N-glycan biosynthesis	hsa00513
MAN2A2	Glycan biosynthesis and metabolism	Various types of N-glycan biosynthesis	hsa00513
MGAT2	Glycan biosynthesis and metabolism	Various types of N-glycan biosynthesis	hsa00513
HEXA	Glycan biosynthesis and metabolism	Various types of N-glycan biosynthesis	hsa00513
HEXB	Glycan biosynthesis and metabolism	Various types of N-glycan biosynthesis	hsa00513
FUT8	Glycan biosynthesis and metabolism	Various types of N-glycan biosynthesis	hsa00513
HEXD	Glycan biosynthesis and metabolism	Various types of N-glycan biosynthesis	hsa00513
MGAT4C	Glycan biosynthesis and metabolism	Various types of N-glycan biosynthesis	hsa00513
MGAT4A	Glycan biosynthesis and metabolism	Various types of N-glycan biosynthesis	hsa00513
MGAT4B	Glycan biosynthesis and metabolism	Various types of N-glycan biosynthesis	hsa00513
MGAT4D	Glycan biosynthesis and metabolism	Various types of N-glycan biosynthesis	hsa00513
B4GALT1	Glycan biosynthesis and metabolism	Various types of N-glycan biosynthesis	hsa00513
B4GALT2	Glycan biosynthesis and metabolism	Various types of N-glycan biosynthesis	hsa00513
B4GALT3	Glycan biosynthesis and metabolism	Various types of N-glycan biosynthesis	hsa00513
ST3GAL3	Glycan biosynthesis and metabolism	Various types of N-glycan biosynthesis	hsa00513
B4GALNT3	Glycan biosynthesis and metabolism	Various types of N-glycan biosynthesis	hsa00513
B4GALNT4	Glycan biosynthesis and metabolism	Various types of N-glycan biosynthesis	hsa00513
CHST8	Glycan biosynthesis and metabolism	Various types of N-glycan biosynthesis	hsa00513
CHST9	Glycan biosynthesis and metabolism	Various types of N-glycan biosynthesis	hsa00513
OGT	Glycan biosynthesis and metabolism	Other types of O-glycan biosynthesis	hsa00514
EOGT	Glycan biosynthesis and metabolism	Other types of O-glycan biosynthesis	hsa00514
POFUT1	Glycan biosynthesis and metabolism	Other types of O-glycan biosynthesis	hsa00514
POFUT2	Glycan biosynthesis and metabolism	Other types of O-glycan biosynthesis	hsa00514
MFNG	Glycan biosynthesis and metabolism	Other types of O-glycan biosynthesis	hsa00514
LFNG	Glycan biosynthesis and metabolism	Other types of O-glycan biosynthesis	hsa00514
RFNG	Glycan biosynthesis and metabolism	Other types of O-glycan biosynthesis	hsa00514
B4GALT1	Glycan biosynthesis and metabolism	Other types of O-glycan biosynthesis	hsa00514
B4GALT2	Glycan biosynthesis and metabolism	Other types of O-glycan biosynthesis	hsa00514
B4GALT3	Glycan biosynthesis and metabolism	Other types of O-glycan biosynthesis	hsa00514
ST6GAL1	Glycan biosynthesis and metabolism	Other types of O-glycan biosynthesis	hsa00514
ST6GAL2	Glycan biosynthesis and metabolism	Other types of O-glycan biosynthesis	hsa00514
ST3GAL3	Glycan biosynthesis and metabolism	Other types of O-glycan biosynthesis	hsa00514
B3GLCT	Glycan biosynthesis and metabolism	Other types of O-glycan biosynthesis	hsa00514
POGLUT1	Glycan biosynthesis and metabolism	Other types of O-glycan biosynthesis	hsa00514
GXYLT1	Glycan biosynthesis and metabolism	Other types of O-glycan biosynthesis	hsa00514
GXYLT2	Glycan biosynthesis and metabolism	Other types of O-glycan biosynthesis	hsa00514
XXYLT1	Glycan biosynthesis and metabolism	Other types of O-glycan biosynthesis	hsa00514
COLGALT1	Glycan biosynthesis and metabolism	Other types of O-glycan biosynthesis	hsa00514
COLGALT2	Glycan biosynthesis and metabolism	Other types of O-glycan biosynthesis	hsa00514
PLOD3	Glycan biosynthesis and metabolism	Other types of O-glycan biosynthesis	hsa00514
POMT1	Glycan biosynthesis and metabolism	Other types of O-glycan biosynthesis	hsa00514
POMT2	Glycan biosynthesis and metabolism	Other types of O-glycan biosynthesis	hsa00514
GALNTL6	Glycan biosynthesis and metabolism	Other types of O-glycan biosynthesis	hsa00514
GALNT5	Glycan biosynthesis and metabolism	Other types of O-glycan biosynthesis	hsa00514
GALNT17	Glycan biosynthesis and metabolism	Other types of O-glycan biosynthesis	hsa00514
GALNT11	Glycan biosynthesis and metabolism	Other types of O-glycan biosynthesis	hsa00514
GALNT12	Glycan biosynthesis and metabolism	Other types of O-glycan biosynthesis	hsa00514
GALNT13	Glycan biosynthesis and metabolism	Other types of O-glycan biosynthesis	hsa00514
GALNT14	Glycan biosynthesis and metabolism	Other types of O-glycan biosynthesis	hsa00514
GALNT16	Glycan biosynthesis and metabolism	Other types of O-glycan biosynthesis	hsa00514
GALNT15	Glycan biosynthesis and metabolism	Other types of O-glycan biosynthesis	hsa00514
GALNT18	Glycan biosynthesis and metabolism	Other types of O-glycan biosynthesis	hsa00514
GALNTL5	Glycan biosynthesis and metabolism	Other types of O-glycan biosynthesis	hsa00514
GALNT10	Glycan biosynthesis and metabolism	Other types of O-glycan biosynthesis	hsa00514
GALNT2	Glycan biosynthesis and metabolism	Other types of O-glycan biosynthesis	hsa00514
GALNT3	Glycan biosynthesis and metabolism	Other types of O-glycan biosynthesis	hsa00514
GALNT1	Glycan biosynthesis and metabolism	Other types of O-glycan biosynthesis	hsa00514
GALNT6	Glycan biosynthesis and metabolism	Other types of O-glycan biosynthesis	hsa00514
GALNT4	Glycan biosynthesis and metabolism	Other types of O-glycan biosynthesis	hsa00514
GALNT9	Glycan biosynthesis and metabolism	Other types of O-glycan biosynthesis	hsa00514
GALNT7	Glycan biosynthesis and metabolism	Other types of O-glycan biosynthesis	hsa00514
GALNT8	Glycan biosynthesis and metabolism	Other types of O-glycan biosynthesis	hsa00514
POC1B	Glycan biosynthesis and metabolism	Other types of O-glycan biosynthesis	hsa00514
GALNT4	Glycan biosynthesis and metabolism	Other types of O-glycan biosynthesis	hsa00514
C1GALT1	Glycan biosynthesis and metabolism	Other types of O-glycan biosynthesis	hsa00514
C1GALT1C1	Glycan biosynthesis and metabolism	Other types of O-glycan biosynthesis	hsa00514
C1GALT1C1L	Glycan biosynthesis and metabolism	Other types of O-glycan biosynthesis	hsa00514
POMT1	Glycan biosynthesis and metabolism	Mannose type O-glycan biosynthesis	hsa00515
POMT2	Glycan biosynthesis and metabolism	Mannose type O-glycan biosynthesis	hsa00515
POMGNT1	Glycan biosynthesis and metabolism	Mannose type O-glycan biosynthesis	hsa00515
B4GALT1	Glycan biosynthesis and metabolism	Mannose type O-glycan biosynthesis	hsa00515
B4GALT2	Glycan biosynthesis and metabolism	Mannose type O-glycan biosynthesis	hsa00515
B4GALT3	Glycan biosynthesis and metabolism	Mannose type O-glycan biosynthesis	hsa00515
ST3GAL3	Glycan biosynthesis and metabolism	Mannose type O-glycan biosynthesis	hsa00515
B3GAT1	Glycan biosynthesis and metabolism	Mannose type O-glycan biosynthesis	hsa00515
B3GAT2	Glycan biosynthesis and metabolism	Mannose type O-glycan biosynthesis	hsa00515
CHST10	Glycan biosynthesis and metabolism	Mannose type O-glycan biosynthesis	hsa00515
FUT9	Glycan biosynthesis and metabolism	Mannose type O-glycan biosynthesis	hsa00515
FUT4	Glycan biosynthesis and metabolism	Mannose type O-glycan biosynthesis	hsa00515
MGAT5B	Glycan biosynthesis and metabolism	Mannose type O-glycan biosynthesis	hsa00515
POMGNT2	Glycan biosynthesis and metabolism	Mannose type O-glycan biosynthesis	hsa00515
B3GALNT2	Glycan biosynthesis and metabolism	Mannose type O-glycan biosynthesis	hsa00515
POMK	Glycan biosynthesis and metabolism	Mannose type O-glycan biosynthesis	hsa00515
CRPPA	Glycan biosynthesis and metabolism	Mannose type O-glycan biosynthesis	hsa00515
FKTN	Glycan biosynthesis and metabolism	Mannose type O-glycan biosynthesis	hsa00515
FKRP	Glycan biosynthesis and metabolism	Mannose type O-glycan biosynthesis	hsa00515
RXYLT1	Glycan biosynthesis and metabolism	Mannose type O-glycan biosynthesis	hsa00515
B4GAT1	Glycan biosynthesis and metabolism	Mannose type O-glycan biosynthesis	hsa00515
LARGE1	Glycan biosynthesis and metabolism	Mannose type O-glycan biosynthesis	hsa00515
LARGE2	Glycan biosynthesis and metabolism	Mannose type O-glycan biosynthesis	hsa00515
CHIA	Carbohydrate metabolism	Amino sugar and nucleotide sugar metabolism	hsa00520
CHIT1	Carbohydrate metabolism	Amino sugar and nucleotide sugar metabolism	hsa00520
HEXA	Carbohydrate metabolism	Amino sugar and nucleotide sugar metabolism	hsa00520
HEXB	Carbohydrate metabolism	Amino sugar and nucleotide sugar metabolism	hsa00520
NAGK	Carbohydrate metabolism	Amino sugar and nucleotide sugar metabolism	hsa00520
AMDHD2	Carbohydrate metabolism	Amino sugar and nucleotide sugar metabolism	hsa00520
GNPDA1	Carbohydrate metabolism	Amino sugar and nucleotide sugar metabolism	hsa00520
GNPDA2	Carbohydrate metabolism	Amino sugar and nucleotide sugar metabolism	hsa00520
HK3	Carbohydrate metabolism	Amino sugar and nucleotide sugar metabolism	hsa00520
HK1	Carbohydrate metabolism	Amino sugar and nucleotide sugar metabolism	hsa00520
HK2	Carbohydrate metabolism	Amino sugar and nucleotide sugar metabolism	hsa00520
HKDC1	Carbohydrate metabolism	Amino sugar and nucleotide sugar metabolism	hsa00520
GFPT2	Carbohydrate metabolism	Amino sugar and nucleotide sugar metabolism	hsa00520
GFPT1	Carbohydrate metabolism	Amino sugar and nucleotide sugar metabolism	hsa00520
GNPNAT1	Carbohydrate metabolism	Amino sugar and nucleotide sugar metabolism	hsa00520
PGM3	Carbohydrate metabolism	Amino sugar and nucleotide sugar metabolism	hsa00520
GALK2	Carbohydrate metabolism	Amino sugar and nucleotide sugar metabolism	hsa00520
UAP1	Carbohydrate metabolism	Amino sugar and nucleotide sugar metabolism	hsa00520
UAP1L1	Carbohydrate metabolism	Amino sugar and nucleotide sugar metabolism	hsa00520
GNE	Carbohydrate metabolism	Amino sugar and nucleotide sugar metabolism	hsa00520
RENBP	Carbohydrate metabolism	Amino sugar and nucleotide sugar metabolism	hsa00520
NANS	Carbohydrate metabolism	Amino sugar and nucleotide sugar metabolism	hsa00520
NANP	Carbohydrate metabolism	Amino sugar and nucleotide sugar metabolism	hsa00520
NPL	Carbohydrate metabolism	Amino sugar and nucleotide sugar metabolism	hsa00520
CMAS	Carbohydrate metabolism	Amino sugar and nucleotide sugar metabolism	hsa00520
CYB5R1	Carbohydrate metabolism	Amino sugar and nucleotide sugar metabolism	hsa00520
CYB5R3	Carbohydrate metabolism	Amino sugar and nucleotide sugar metabolism	hsa00520
CYB5R2	Carbohydrate metabolism	Amino sugar and nucleotide sugar metabolism	hsa00520
CYB5RL	Carbohydrate metabolism	Amino sugar and nucleotide sugar metabolism	hsa00520
CYB5R4	Carbohydrate metabolism	Amino sugar and nucleotide sugar metabolism	hsa00520
UXS1	Carbohydrate metabolism	Amino sugar and nucleotide sugar metabolism	hsa00520
GCK	Carbohydrate metabolism	Amino sugar and nucleotide sugar metabolism	hsa00520
PGM1	Carbohydrate metabolism	Amino sugar and nucleotide sugar metabolism	hsa00520
PGM2	Carbohydrate metabolism	Amino sugar and nucleotide sugar metabolism	hsa00520
UGP2	Carbohydrate metabolism	Amino sugar and nucleotide sugar metabolism	hsa00520
UGDH	Carbohydrate metabolism	Amino sugar and nucleotide sugar metabolism	hsa00520
GALK1	Carbohydrate metabolism	Amino sugar and nucleotide sugar metabolism	hsa00520
GALT	Carbohydrate metabolism	Amino sugar and nucleotide sugar metabolism	hsa00520
GALE	Carbohydrate metabolism	Amino sugar and nucleotide sugar metabolism	hsa00520
GPI	Carbohydrate metabolism	Amino sugar and nucleotide sugar metabolism	hsa00520
MPI	Carbohydrate metabolism	Amino sugar and nucleotide sugar metabolism	hsa00520
PMM2	Carbohydrate metabolism	Amino sugar and nucleotide sugar metabolism	hsa00520
PMM1	Carbohydrate metabolism	Amino sugar and nucleotide sugar metabolism	hsa00520
GMPPB	Carbohydrate metabolism	Amino sugar and nucleotide sugar metabolism	hsa00520
GMPPA	Carbohydrate metabolism	Amino sugar and nucleotide sugar metabolism	hsa00520
GMDS	Carbohydrate metabolism	Amino sugar and nucleotide sugar metabolism	hsa00520
GFUS	Carbohydrate metabolism	Amino sugar and nucleotide sugar metabolism	hsa00520
FCSK	Carbohydrate metabolism	Amino sugar and nucleotide sugar metabolism	hsa00520
FPGT	Carbohydrate metabolism	Amino sugar and nucleotide sugar metabolism	hsa00520
HK3	Biosynthesis of other secondary metabolites	Neomycin, kanamycin and gentamicin biosynthesis	hsa00524
HK1	Biosynthesis of other secondary metabolites	Neomycin, kanamycin and gentamicin biosynthesis	hsa00524
HK2	Biosynthesis of other secondary metabolites	Neomycin, kanamycin and gentamicin biosynthesis	hsa00524
HKDC1	Biosynthesis of other secondary metabolites	Neomycin, kanamycin and gentamicin biosynthesis	hsa00524
GCK	Biosynthesis of other secondary metabolites	Neomycin, kanamycin and gentamicin biosynthesis	hsa00524
HYAL2	Glycan biosynthesis and metabolism	Glycosaminoglycan degradation	hsa00531
HYAL1	Glycan biosynthesis and metabolism	Glycosaminoglycan degradation	hsa00531
SPAM1	Glycan biosynthesis and metabolism	Glycosaminoglycan degradation	hsa00531
HYAL4	Glycan biosynthesis and metabolism	Glycosaminoglycan degradation	hsa00531
HYAL3	Glycan biosynthesis and metabolism	Glycosaminoglycan degradation	hsa00531
GUSB	Glycan biosynthesis and metabolism	Glycosaminoglycan degradation	hsa00531
IDS	Glycan biosynthesis and metabolism	Glycosaminoglycan degradation	hsa00531
IDUA	Glycan biosynthesis and metabolism	Glycosaminoglycan degradation	hsa00531
ARSB	Glycan biosynthesis and metabolism	Glycosaminoglycan degradation	hsa00531
HPSE	Glycan biosynthesis and metabolism	Glycosaminoglycan degradation	hsa00531
HPSE2	Glycan biosynthesis and metabolism	Glycosaminoglycan degradation	hsa00531
SGSH	Glycan biosynthesis and metabolism	Glycosaminoglycan degradation	hsa00531
HGSNAT	Glycan biosynthesis and metabolism	Glycosaminoglycan degradation	hsa00531
NAGLU	Glycan biosynthesis and metabolism	Glycosaminoglycan degradation	hsa00531
GALNS	Glycan biosynthesis and metabolism	Glycosaminoglycan degradation	hsa00531
GLB1	Glycan biosynthesis and metabolism	Glycosaminoglycan degradation	hsa00531
GNS	Glycan biosynthesis and metabolism	Glycosaminoglycan degradation	hsa00531
HEXA	Glycan biosynthesis and metabolism	Glycosaminoglycan degradation	hsa00531
HEXB	Glycan biosynthesis and metabolism	Glycosaminoglycan degradation	hsa00531
XYLT1	Glycan biosynthesis and metabolism	Glycosaminoglycan biosynthesis - chondroitin sulfate / dermatan sulfate	hsa00532
XYLT2	Glycan biosynthesis and metabolism	Glycosaminoglycan biosynthesis - chondroitin sulfate / dermatan sulfate	hsa00532
B4GALT7	Glycan biosynthesis and metabolism	Glycosaminoglycan biosynthesis - chondroitin sulfate / dermatan sulfate	hsa00532
B3GALT6	Glycan biosynthesis and metabolism	Glycosaminoglycan biosynthesis - chondroitin sulfate / dermatan sulfate	hsa00532
B3GAT3	Glycan biosynthesis and metabolism	Glycosaminoglycan biosynthesis - chondroitin sulfate / dermatan sulfate	hsa00532
CSGALNACT1	Glycan biosynthesis and metabolism	Glycosaminoglycan biosynthesis - chondroitin sulfate / dermatan sulfate	hsa00532
CSGALNACT2	Glycan biosynthesis and metabolism	Glycosaminoglycan biosynthesis - chondroitin sulfate / dermatan sulfate	hsa00532
CHSY3	Glycan biosynthesis and metabolism	Glycosaminoglycan biosynthesis - chondroitin sulfate / dermatan sulfate	hsa00532
CHSY1	Glycan biosynthesis and metabolism	Glycosaminoglycan biosynthesis - chondroitin sulfate / dermatan sulfate	hsa00532
CHPF	Glycan biosynthesis and metabolism	Glycosaminoglycan biosynthesis - chondroitin sulfate / dermatan sulfate	hsa00532
CHPF2	Glycan biosynthesis and metabolism	Glycosaminoglycan biosynthesis - chondroitin sulfate / dermatan sulfate	hsa00532
DSE	Glycan biosynthesis and metabolism	Glycosaminoglycan biosynthesis - chondroitin sulfate / dermatan sulfate	hsa00532
DSEL	Glycan biosynthesis and metabolism	Glycosaminoglycan biosynthesis - chondroitin sulfate / dermatan sulfate	hsa00532
CHST11	Glycan biosynthesis and metabolism	Glycosaminoglycan biosynthesis - chondroitin sulfate / dermatan sulfate	hsa00532
CHST12	Glycan biosynthesis and metabolism	Glycosaminoglycan biosynthesis - chondroitin sulfate / dermatan sulfate	hsa00532
CHST13	Glycan biosynthesis and metabolism	Glycosaminoglycan biosynthesis - chondroitin sulfate / dermatan sulfate	hsa00532
CHST3	Glycan biosynthesis and metabolism	Glycosaminoglycan biosynthesis - chondroitin sulfate / dermatan sulfate	hsa00532
CHST7	Glycan biosynthesis and metabolism	Glycosaminoglycan biosynthesis - chondroitin sulfate / dermatan sulfate	hsa00532
CHST15	Glycan biosynthesis and metabolism	Glycosaminoglycan biosynthesis - chondroitin sulfate / dermatan sulfate	hsa00532
UST	Glycan biosynthesis and metabolism	Glycosaminoglycan biosynthesis - chondroitin sulfate / dermatan sulfate	hsa00532
CHST14	Glycan biosynthesis and metabolism	Glycosaminoglycan biosynthesis - chondroitin sulfate / dermatan sulfate	hsa00532
FUT8	Glycan biosynthesis and metabolism	Glycosaminoglycan biosynthesis - keratan sulfate	hsa00533
B4GALT1	Glycan biosynthesis and metabolism	Glycosaminoglycan biosynthesis - keratan sulfate	hsa00533
B4GALT2	Glycan biosynthesis and metabolism	Glycosaminoglycan biosynthesis - keratan sulfate	hsa00533
B4GALT3	Glycan biosynthesis and metabolism	Glycosaminoglycan biosynthesis - keratan sulfate	hsa00533
B3GNT2	Glycan biosynthesis and metabolism	Glycosaminoglycan biosynthesis - keratan sulfate	hsa00533
CHST6	Glycan biosynthesis and metabolism	Glycosaminoglycan biosynthesis - keratan sulfate	hsa00533
B4GALT4	Glycan biosynthesis and metabolism	Glycosaminoglycan biosynthesis - keratan sulfate	hsa00533
B3GNT7	Glycan biosynthesis and metabolism	Glycosaminoglycan biosynthesis - keratan sulfate	hsa00533
CHST1	Glycan biosynthesis and metabolism	Glycosaminoglycan biosynthesis - keratan sulfate	hsa00533
ST3GAL3	Glycan biosynthesis and metabolism	Glycosaminoglycan biosynthesis - keratan sulfate	hsa00533
CHST2	Glycan biosynthesis and metabolism	Glycosaminoglycan biosynthesis - keratan sulfate	hsa00533
CHST4	Glycan biosynthesis and metabolism	Glycosaminoglycan biosynthesis - keratan sulfate	hsa00533
ST3GAL1	Glycan biosynthesis and metabolism	Glycosaminoglycan biosynthesis - keratan sulfate	hsa00533
ST3GAL2	Glycan biosynthesis and metabolism	Glycosaminoglycan biosynthesis - keratan sulfate	hsa00533
XYLT1	Glycan biosynthesis and metabolism	Glycosaminoglycan biosynthesis - heparan sulfate / heparin	hsa00534
XYLT2	Glycan biosynthesis and metabolism	Glycosaminoglycan biosynthesis - heparan sulfate / heparin	hsa00534
B4GALT7	Glycan biosynthesis and metabolism	Glycosaminoglycan biosynthesis - heparan sulfate / heparin	hsa00534
B3GALT6	Glycan biosynthesis and metabolism	Glycosaminoglycan biosynthesis - heparan sulfate / heparin	hsa00534
B3GAT3	Glycan biosynthesis and metabolism	Glycosaminoglycan biosynthesis - heparan sulfate / heparin	hsa00534
EXTL2	Glycan biosynthesis and metabolism	Glycosaminoglycan biosynthesis - heparan sulfate / heparin	hsa00534
EXTL3	Glycan biosynthesis and metabolism	Glycosaminoglycan biosynthesis - heparan sulfate / heparin	hsa00534
EXTL1	Glycan biosynthesis and metabolism	Glycosaminoglycan biosynthesis - heparan sulfate / heparin	hsa00534
EXT1	Glycan biosynthesis and metabolism	Glycosaminoglycan biosynthesis - heparan sulfate / heparin	hsa00534
EXT2	Glycan biosynthesis and metabolism	Glycosaminoglycan biosynthesis - heparan sulfate / heparin	hsa00534
NDST1	Glycan biosynthesis and metabolism	Glycosaminoglycan biosynthesis - heparan sulfate / heparin	hsa00534
NDST2	Glycan biosynthesis and metabolism	Glycosaminoglycan biosynthesis - heparan sulfate / heparin	hsa00534
NDST3	Glycan biosynthesis and metabolism	Glycosaminoglycan biosynthesis - heparan sulfate / heparin	hsa00534
NDST4	Glycan biosynthesis and metabolism	Glycosaminoglycan biosynthesis - heparan sulfate / heparin	hsa00534
GLCE	Glycan biosynthesis and metabolism	Glycosaminoglycan biosynthesis - heparan sulfate / heparin	hsa00534
HS2ST1	Glycan biosynthesis and metabolism	Glycosaminoglycan biosynthesis - heparan sulfate / heparin	hsa00534
HS6ST1	Glycan biosynthesis and metabolism	Glycosaminoglycan biosynthesis - heparan sulfate / heparin	hsa00534
HS6ST2	Glycan biosynthesis and metabolism	Glycosaminoglycan biosynthesis - heparan sulfate / heparin	hsa00534
HS6ST3	Glycan biosynthesis and metabolism	Glycosaminoglycan biosynthesis - heparan sulfate / heparin	hsa00534
HS3ST1	Glycan biosynthesis and metabolism	Glycosaminoglycan biosynthesis - heparan sulfate / heparin	hsa00534
HS3ST2	Glycan biosynthesis and metabolism	Glycosaminoglycan biosynthesis - heparan sulfate / heparin	hsa00534
HS3ST3B1	Glycan biosynthesis and metabolism	Glycosaminoglycan biosynthesis - heparan sulfate / heparin	hsa00534
HS3ST3A1	Glycan biosynthesis and metabolism	Glycosaminoglycan biosynthesis - heparan sulfate / heparin	hsa00534
HS3ST5	Glycan biosynthesis and metabolism	Glycosaminoglycan biosynthesis - heparan sulfate / heparin	hsa00534
GLYCTK	Lipid metabolism	Glycerolipid metabolism	hsa00561
ALDH2	Lipid metabolism	Glycerolipid metabolism	hsa00561
ALDH3A2	Lipid metabolism	Glycerolipid metabolism	hsa00561
ALDH1B1	Lipid metabolism	Glycerolipid metabolism	hsa00561
ALDH7A1	Lipid metabolism	Glycerolipid metabolism	hsa00561
ALDH9A1	Lipid metabolism	Glycerolipid metabolism	hsa00561
AKR1B1	Lipid metabolism	Glycerolipid metabolism	hsa00561
AKR1B10	Lipid metabolism	Glycerolipid metabolism	hsa00561
AKR1B15	Lipid metabolism	Glycerolipid metabolism	hsa00561
AKR1A1	Lipid metabolism	Glycerolipid metabolism	hsa00561
TKFC	Lipid metabolism	Glycerolipid metabolism	hsa00561
GK2	Lipid metabolism	Glycerolipid metabolism	hsa00561
GK	Lipid metabolism	Glycerolipid metabolism	hsa00561
GPAM	Lipid metabolism	Glycerolipid metabolism	hsa00561
GPAT2	Lipid metabolism	Glycerolipid metabolism	hsa00561
GPAT4	Lipid metabolism	Glycerolipid metabolism	hsa00561
GPAT3	Lipid metabolism	Glycerolipid metabolism	hsa00561
AGPAT1	Lipid metabolism	Glycerolipid metabolism	hsa00561
AGPAT2	Lipid metabolism	Glycerolipid metabolism	hsa00561
AGPAT3	Lipid metabolism	Glycerolipid metabolism	hsa00561
AGPAT4	Lipid metabolism	Glycerolipid metabolism	hsa00561
AGPAT5	Lipid metabolism	Glycerolipid metabolism	hsa00561
LCLAT1	Lipid metabolism	Glycerolipid metabolism	hsa00561
MBOAT1	Lipid metabolism	Glycerolipid metabolism	hsa00561
MBOAT2	Lipid metabolism	Glycerolipid metabolism	hsa00561
PLPP1	Lipid metabolism	Glycerolipid metabolism	hsa00561
PLPP3	Lipid metabolism	Glycerolipid metabolism	hsa00561
PLPP2	Lipid metabolism	Glycerolipid metabolism	hsa00561
LPIN1	Lipid metabolism	Glycerolipid metabolism	hsa00561
LPIN3	Lipid metabolism	Glycerolipid metabolism	hsa00561
LPIN2	Lipid metabolism	Glycerolipid metabolism	hsa00561
PLPP5	Lipid metabolism	Glycerolipid metabolism	hsa00561
PLPP4	Lipid metabolism	Glycerolipid metabolism	hsa00561
DGKZ	Lipid metabolism	Glycerolipid metabolism	hsa00561
DGKD	Lipid metabolism	Glycerolipid metabolism	hsa00561
DGKI	Lipid metabolism	Glycerolipid metabolism	hsa00561
DGKA	Lipid metabolism	Glycerolipid metabolism	hsa00561
DGKE	Lipid metabolism	Glycerolipid metabolism	hsa00561
DGKB	Lipid metabolism	Glycerolipid metabolism	hsa00561
DGKH	Lipid metabolism	Glycerolipid metabolism	hsa00561
DGKG	Lipid metabolism	Glycerolipid metabolism	hsa00561
DGKQ	Lipid metabolism	Glycerolipid metabolism	hsa00561
DGKK	Lipid metabolism	Glycerolipid metabolism	hsa00561
DGAT1	Lipid metabolism	Glycerolipid metabolism	hsa00561
DGAT2	Lipid metabolism	Glycerolipid metabolism	hsa00561
MOGAT3	Lipid metabolism	Glycerolipid metabolism	hsa00561
CEL	Lipid metabolism	Glycerolipid metabolism	hsa00561
PNPLA2	Lipid metabolism	Glycerolipid metabolism	hsa00561
PNPLA3	Lipid metabolism	Glycerolipid metabolism	hsa00561
PNLIP	Lipid metabolism	Glycerolipid metabolism	hsa00561
PNLIPRP1	Lipid metabolism	Glycerolipid metabolism	hsa00561
PNLIPRP2	Lipid metabolism	Glycerolipid metabolism	hsa00561
PNLIPRP3	Lipid metabolism	Glycerolipid metabolism	hsa00561
LIPC	Lipid metabolism	Glycerolipid metabolism	hsa00561
LIPF	Lipid metabolism	Glycerolipid metabolism	hsa00561
LIPG	Lipid metabolism	Glycerolipid metabolism	hsa00561
LPL	Lipid metabolism	Glycerolipid metabolism	hsa00561
AGK	Lipid metabolism	Glycerolipid metabolism	hsa00561
MGLL	Lipid metabolism	Glycerolipid metabolism	hsa00561
ABHD16A	Lipid metabolism	Glycerolipid metabolism	hsa00561
MOGAT1	Lipid metabolism	Glycerolipid metabolism	hsa00561
MOGAT2	Lipid metabolism	Glycerolipid metabolism	hsa00561
GLA	Lipid metabolism	Glycerolipid metabolism	hsa00561
PIK3C3	Carbohydrate metabolism	Inositol phosphate metabolism	hsa00562
MTM1	Carbohydrate metabolism	Inositol phosphate metabolism	hsa00562
MTMR1	Carbohydrate metabolism	Inositol phosphate metabolism	hsa00562
MTMR2	Carbohydrate metabolism	Inositol phosphate metabolism	hsa00562
MTMR3	Carbohydrate metabolism	Inositol phosphate metabolism	hsa00562
MTMR4	Carbohydrate metabolism	Inositol phosphate metabolism	hsa00562
MTMR8	Carbohydrate metabolism	Inositol phosphate metabolism	hsa00562
MTMR6	Carbohydrate metabolism	Inositol phosphate metabolism	hsa00562
MTMR7	Carbohydrate metabolism	Inositol phosphate metabolism	hsa00562
MTMR14	Carbohydrate metabolism	Inositol phosphate metabolism	hsa00562
PI4KA	Carbohydrate metabolism	Inositol phosphate metabolism	hsa00562
PI4KB	Carbohydrate metabolism	Inositol phosphate metabolism	hsa00562
PI4K2A	Carbohydrate metabolism	Inositol phosphate metabolism	hsa00562
PI4K2B	Carbohydrate metabolism	Inositol phosphate metabolism	hsa00562
SACM1L	Carbohydrate metabolism	Inositol phosphate metabolism	hsa00562
INPP5F	Carbohydrate metabolism	Inositol phosphate metabolism	hsa00562
PIP5K1C	Carbohydrate metabolism	Inositol phosphate metabolism	hsa00562
PIP5K1A	Carbohydrate metabolism	Inositol phosphate metabolism	hsa00562
PIP5K1B	Carbohydrate metabolism	Inositol phosphate metabolism	hsa00562
PIP5KL1	Carbohydrate metabolism	Inositol phosphate metabolism	hsa00562
OCRL	Carbohydrate metabolism	Inositol phosphate metabolism	hsa00562
INPP5B	Carbohydrate metabolism	Inositol phosphate metabolism	hsa00562
INPP5E	Carbohydrate metabolism	Inositol phosphate metabolism	hsa00562
SYNJ1	Carbohydrate metabolism	Inositol phosphate metabolism	hsa00562
SYNJ2	Carbohydrate metabolism	Inositol phosphate metabolism	hsa00562
PIK3CA	Carbohydrate metabolism	Inositol phosphate metabolism	hsa00562
PIK3CD	Carbohydrate metabolism	Inositol phosphate metabolism	hsa00562
PIK3CB	Carbohydrate metabolism	Inositol phosphate metabolism	hsa00562
PIK3CG	Carbohydrate metabolism	Inositol phosphate metabolism	hsa00562
PTEN	Carbohydrate metabolism	Inositol phosphate metabolism	hsa00562
INPP5D	Carbohydrate metabolism	Inositol phosphate metabolism	hsa00562
INPPL1	Carbohydrate metabolism	Inositol phosphate metabolism	hsa00562
PIK3C2G	Carbohydrate metabolism	Inositol phosphate metabolism	hsa00562
PIK3C2A	Carbohydrate metabolism	Inositol phosphate metabolism	hsa00562
PIK3C2B	Carbohydrate metabolism	Inositol phosphate metabolism	hsa00562
INPP4A	Carbohydrate metabolism	Inositol phosphate metabolism	hsa00562
INPP4B	Carbohydrate metabolism	Inositol phosphate metabolism	hsa00562
PIKFYVE	Carbohydrate metabolism	Inositol phosphate metabolism	hsa00562
FIG4	Carbohydrate metabolism	Inositol phosphate metabolism	hsa00562
PIP4K2C	Carbohydrate metabolism	Inositol phosphate metabolism	hsa00562
PIP4K2A	Carbohydrate metabolism	Inositol phosphate metabolism	hsa00562
PIP4K2B	Carbohydrate metabolism	Inositol phosphate metabolism	hsa00562
PLCB1	Carbohydrate metabolism	Inositol phosphate metabolism	hsa00562
PLCB2	Carbohydrate metabolism	Inositol phosphate metabolism	hsa00562
PLCB3	Carbohydrate metabolism	Inositol phosphate metabolism	hsa00562
PLCB4	Carbohydrate metabolism	Inositol phosphate metabolism	hsa00562
PLCD1	Carbohydrate metabolism	Inositol phosphate metabolism	hsa00562
PLCD3	Carbohydrate metabolism	Inositol phosphate metabolism	hsa00562
PLCD4	Carbohydrate metabolism	Inositol phosphate metabolism	hsa00562
PLCE1	Carbohydrate metabolism	Inositol phosphate metabolism	hsa00562
PLCG1	Carbohydrate metabolism	Inositol phosphate metabolism	hsa00562
PLCG2	Carbohydrate metabolism	Inositol phosphate metabolism	hsa00562
PLCZ1	Carbohydrate metabolism	Inositol phosphate metabolism	hsa00562
PLCH1	Carbohydrate metabolism	Inositol phosphate metabolism	hsa00562
PLCH2	Carbohydrate metabolism	Inositol phosphate metabolism	hsa00562
IMPA2	Carbohydrate metabolism	Inositol phosphate metabolism	hsa00562
IMPA1	Carbohydrate metabolism	Inositol phosphate metabolism	hsa00562
CDIPT	Carbohydrate metabolism	Inositol phosphate metabolism	hsa00562
ISYNA1	Carbohydrate metabolism	Inositol phosphate metabolism	hsa00562
INPP1	Carbohydrate metabolism	Inositol phosphate metabolism	hsa00562
INPP5A	Carbohydrate metabolism	Inositol phosphate metabolism	hsa00562
INPP5K	Carbohydrate metabolism	Inositol phosphate metabolism	hsa00562
INPP5J	Carbohydrate metabolism	Inositol phosphate metabolism	hsa00562
MINPP1	Carbohydrate metabolism	Inositol phosphate metabolism	hsa00562
ITPKB	Carbohydrate metabolism	Inositol phosphate metabolism	hsa00562
ITPKA	Carbohydrate metabolism	Inositol phosphate metabolism	hsa00562
ITPKC	Carbohydrate metabolism	Inositol phosphate metabolism	hsa00562
ITPK1	Carbohydrate metabolism	Inositol phosphate metabolism	hsa00562
IPMK	Carbohydrate metabolism	Inositol phosphate metabolism	hsa00562
IPPK	Carbohydrate metabolism	Inositol phosphate metabolism	hsa00562
MIOX	Carbohydrate metabolism	Inositol phosphate metabolism	hsa00562
ALDH6A1	Carbohydrate metabolism	Inositol phosphate metabolism	hsa00562
TPI1	Carbohydrate metabolism	Inositol phosphate metabolism	hsa00562
PIGA	Glycan biosynthesis and metabolism	Glycosylphosphatidylinositol (GPI)-anchor biosynthesis	hsa00563
PIGC	Glycan biosynthesis and metabolism	Glycosylphosphatidylinositol (GPI)-anchor biosynthesis	hsa00563
PIGH	Glycan biosynthesis and metabolism	Glycosylphosphatidylinositol (GPI)-anchor biosynthesis	hsa00563
PIGP	Glycan biosynthesis and metabolism	Glycosylphosphatidylinositol (GPI)-anchor biosynthesis	hsa00563
PIGQ	Glycan biosynthesis and metabolism	Glycosylphosphatidylinositol (GPI)-anchor biosynthesis	hsa00563
PIGY	Glycan biosynthesis and metabolism	Glycosylphosphatidylinositol (GPI)-anchor biosynthesis	hsa00563
DPM2	Glycan biosynthesis and metabolism	Glycosylphosphatidylinositol (GPI)-anchor biosynthesis	hsa00563
PIGL	Glycan biosynthesis and metabolism	Glycosylphosphatidylinositol (GPI)-anchor biosynthesis	hsa00563
PIGW	Glycan biosynthesis and metabolism	Glycosylphosphatidylinositol (GPI)-anchor biosynthesis	hsa00563
GPLD1	Glycan biosynthesis and metabolism	Glycosylphosphatidylinositol (GPI)-anchor biosynthesis	hsa00563
PIGM	Glycan biosynthesis and metabolism	Glycosylphosphatidylinositol (GPI)-anchor biosynthesis	hsa00563
PIGX	Glycan biosynthesis and metabolism	Glycosylphosphatidylinositol (GPI)-anchor biosynthesis	hsa00563
PIGV	Glycan biosynthesis and metabolism	Glycosylphosphatidylinositol (GPI)-anchor biosynthesis	hsa00563
PIGN	Glycan biosynthesis and metabolism	Glycosylphosphatidylinositol (GPI)-anchor biosynthesis	hsa00563
PIGB	Glycan biosynthesis and metabolism	Glycosylphosphatidylinositol (GPI)-anchor biosynthesis	hsa00563
PIGO	Glycan biosynthesis and metabolism	Glycosylphosphatidylinositol (GPI)-anchor biosynthesis	hsa00563
PIGF	Glycan biosynthesis and metabolism	Glycosylphosphatidylinositol (GPI)-anchor biosynthesis	hsa00563
PIGG	Glycan biosynthesis and metabolism	Glycosylphosphatidylinositol (GPI)-anchor biosynthesis	hsa00563
GPAA1	Glycan biosynthesis and metabolism	Glycosylphosphatidylinositol (GPI)-anchor biosynthesis	hsa00563
PIGK	Glycan biosynthesis and metabolism	Glycosylphosphatidylinositol (GPI)-anchor biosynthesis	hsa00563
PIGS	Glycan biosynthesis and metabolism	Glycosylphosphatidylinositol (GPI)-anchor biosynthesis	hsa00563
PIGT	Glycan biosynthesis and metabolism	Glycosylphosphatidylinositol (GPI)-anchor biosynthesis	hsa00563
PIGU	Glycan biosynthesis and metabolism	Glycosylphosphatidylinositol (GPI)-anchor biosynthesis	hsa00563
PGAP1	Glycan biosynthesis and metabolism	Glycosylphosphatidylinositol (GPI)-anchor biosynthesis	hsa00563
MPPE1	Glycan biosynthesis and metabolism	Glycosylphosphatidylinositol (GPI)-anchor biosynthesis	hsa00563
PIGZ	Glycan biosynthesis and metabolism	Glycosylphosphatidylinositol (GPI)-anchor biosynthesis	hsa00563
GPD1L	Lipid metabolism	Glycerophospholipid metabolism	hsa00564
GPD1	Lipid metabolism	Glycerophospholipid metabolism	hsa00564
GPD2	Lipid metabolism	Glycerophospholipid metabolism	hsa00564
GPAM	Lipid metabolism	Glycerophospholipid metabolism	hsa00564
GPAT2	Lipid metabolism	Glycerophospholipid metabolism	hsa00564
GPAT4	Lipid metabolism	Glycerophospholipid metabolism	hsa00564
GPAT3	Lipid metabolism	Glycerophospholipid metabolism	hsa00564
AGPAT1	Lipid metabolism	Glycerophospholipid metabolism	hsa00564
AGPAT2	Lipid metabolism	Glycerophospholipid metabolism	hsa00564
AGPAT3	Lipid metabolism	Glycerophospholipid metabolism	hsa00564
AGPAT4	Lipid metabolism	Glycerophospholipid metabolism	hsa00564
AGPAT5	Lipid metabolism	Glycerophospholipid metabolism	hsa00564
LCLAT1	Lipid metabolism	Glycerophospholipid metabolism	hsa00564
MBOAT1	Lipid metabolism	Glycerophospholipid metabolism	hsa00564
MBOAT2	Lipid metabolism	Glycerophospholipid metabolism	hsa00564
GNPAT	Lipid metabolism	Glycerophospholipid metabolism	hsa00564
ADPRM	Lipid metabolism	Glycerophospholipid metabolism	hsa00564
PLPP1	Lipid metabolism	Glycerophospholipid metabolism	hsa00564
PLPP3	Lipid metabolism	Glycerophospholipid metabolism	hsa00564
PLPP2	Lipid metabolism	Glycerophospholipid metabolism	hsa00564
LPIN1	Lipid metabolism	Glycerophospholipid metabolism	hsa00564
LPIN3	Lipid metabolism	Glycerophospholipid metabolism	hsa00564
LPIN2	Lipid metabolism	Glycerophospholipid metabolism	hsa00564
PLPP5	Lipid metabolism	Glycerophospholipid metabolism	hsa00564
PLPP4	Lipid metabolism	Glycerophospholipid metabolism	hsa00564
DGKZ	Lipid metabolism	Glycerophospholipid metabolism	hsa00564
DGKD	Lipid metabolism	Glycerophospholipid metabolism	hsa00564
DGKI	Lipid metabolism	Glycerophospholipid metabolism	hsa00564
DGKA	Lipid metabolism	Glycerophospholipid metabolism	hsa00564
DGKE	Lipid metabolism	Glycerophospholipid metabolism	hsa00564
DGKB	Lipid metabolism	Glycerophospholipid metabolism	hsa00564
DGKH	Lipid metabolism	Glycerophospholipid metabolism	hsa00564
DGKG	Lipid metabolism	Glycerophospholipid metabolism	hsa00564
DGKQ	Lipid metabolism	Glycerophospholipid metabolism	hsa00564
DGKK	Lipid metabolism	Glycerophospholipid metabolism	hsa00564
CHPT1	Lipid metabolism	Glycerophospholipid metabolism	hsa00564
CEPT1	Lipid metabolism	Glycerophospholipid metabolism	hsa00564
PLD1	Lipid metabolism	Glycerophospholipid metabolism	hsa00564
PLD2	Lipid metabolism	Glycerophospholipid metabolism	hsa00564
PLD3	Lipid metabolism	Glycerophospholipid metabolism	hsa00564
PLD4	Lipid metabolism	Glycerophospholipid metabolism	hsa00564
LCAT	Lipid metabolism	Glycerophospholipid metabolism	hsa00564
PLA2G10	Lipid metabolism	Glycerophospholipid metabolism	hsa00564
PLA2G2D	Lipid metabolism	Glycerophospholipid metabolism	hsa00564
PLA2G2E	Lipid metabolism	Glycerophospholipid metabolism	hsa00564
PLA2G3	Lipid metabolism	Glycerophospholipid metabolism	hsa00564
PLA2G2F	Lipid metabolism	Glycerophospholipid metabolism	hsa00564
PLA2G12A	Lipid metabolism	Glycerophospholipid metabolism	hsa00564
PLA2G12B	Lipid metabolism	Glycerophospholipid metabolism	hsa00564
PLA2G1B	Lipid metabolism	Glycerophospholipid metabolism	hsa00564
PLA2G5	Lipid metabolism	Glycerophospholipid metabolism	hsa00564
PLA2G2A	Lipid metabolism	Glycerophospholipid metabolism	hsa00564
PLA2G2C	Lipid metabolism	Glycerophospholipid metabolism	hsa00564
PLA2G4E	Lipid metabolism	Glycerophospholipid metabolism	hsa00564
PLA2G4A	Lipid metabolism	Glycerophospholipid metabolism	hsa00564
JMJD7	Lipid metabolism	Glycerophospholipid metabolism	hsa00564
PLA2G4B	Lipid metabolism	Glycerophospholipid metabolism	hsa00564
PLA2G4B	Lipid metabolism	Glycerophospholipid metabolism	hsa00564
PLA2G4C	Lipid metabolism	Glycerophospholipid metabolism	hsa00564
PLA2G4D	Lipid metabolism	Glycerophospholipid metabolism	hsa00564
PLA2G4F	Lipid metabolism	Glycerophospholipid metabolism	hsa00564
PLA2G6	Lipid metabolism	Glycerophospholipid metabolism	hsa00564
PLB1	Lipid metabolism	Glycerophospholipid metabolism	hsa00564
PLAAT3	Lipid metabolism	Glycerophospholipid metabolism	hsa00564
PLAAT2	Lipid metabolism	Glycerophospholipid metabolism	hsa00564
LPCAT2	Lipid metabolism	Glycerophospholipid metabolism	hsa00564
LPCAT1	Lipid metabolism	Glycerophospholipid metabolism	hsa00564
LPCAT4	Lipid metabolism	Glycerophospholipid metabolism	hsa00564
LPCAT3	Lipid metabolism	Glycerophospholipid metabolism	hsa00564
LYPLA1	Lipid metabolism	Glycerophospholipid metabolism	hsa00564
PLA2G15	Lipid metabolism	Glycerophospholipid metabolism	hsa00564
LYPLA2	Lipid metabolism	Glycerophospholipid metabolism	hsa00564
PNPLA6	Lipid metabolism	Glycerophospholipid metabolism	hsa00564
PNPLA7	Lipid metabolism	Glycerophospholipid metabolism	hsa00564
GPCPD1	Lipid metabolism	Glycerophospholipid metabolism	hsa00564
CHAT	Lipid metabolism	Glycerophospholipid metabolism	hsa00564
ACHE	Lipid metabolism	Glycerophospholipid metabolism	hsa00564
CHKA	Lipid metabolism	Glycerophospholipid metabolism	hsa00564
CHKB	Lipid metabolism	Glycerophospholipid metabolism	hsa00564
PHOSPHO1	Lipid metabolism	Glycerophospholipid metabolism	hsa00564
PCYT1B	Lipid metabolism	Glycerophospholipid metabolism	hsa00564
PCYT1A	Lipid metabolism	Glycerophospholipid metabolism	hsa00564
SELENOI	Lipid metabolism	Glycerophospholipid metabolism	hsa00564
ETNK1	Lipid metabolism	Glycerophospholipid metabolism	hsa00564
ETNK2	Lipid metabolism	Glycerophospholipid metabolism	hsa00564
PCYT2	Lipid metabolism	Glycerophospholipid metabolism	hsa00564
ETNPPL	Lipid metabolism	Glycerophospholipid metabolism	hsa00564
[truncated: 983 more rows]
