# Supplementary material for: Integrative analysis of bulk and single-cell RNA sequencing data reveals increased arachidonic acid metabolism in osteoarthritic chondrocytes
Source: Front Med (Lausanne). 2025 May 9;12:1552029. doi: 10.3389/fmed.2025.1552029 (PMC12098391; doi:10.3389/fmed.2025.1552029)
Supplement: Supplementary file 3 [file Data_Sheet_3.xlsx]

## Sheet: Supplementary file 3
Genes	p_val	avg_log2FC	pct.1	pct.2	p_val_adj	cluster	gene
CHI3L2	0	1.10925	0.814	0.743	0	0	CHI3L2
FTL	0	1.02477	0.999	0.985	0	0	FTL
AKR1C1	0	0.953168	0.575	0.465	0	0	AKR1C1
HMOX1	0	0.937197	0.942	0.855	0	0	HMOX1
CHI3L1	0	0.931098	0.737	0.656	0	0	CHI3L1
NNMT	0	0.907207	0.733	0.618	0	0	NNMT
CRTAC1	0	0.805453	0.67	0.563	0	0	CRTAC1
SQSTM1	0	0.788878	0.955	0.849	0	0	SQSTM1
CTSL	0	0.749695	0.836	0.705	0	0	CTSL
FOSL1	0	0.722838	0.52	0.4	0	0	FOSL1
GLRX	0	0.722158	0.593	0.477	0	0	GLRX
NQO1	0	0.700226	0.536	0.355	0	0	NQO1
TWISTNB	0	0.671269	0.369	0.229	0	0	TWISTNB
NAMPT	0	0.659948	0.605	0.463	0	0	NAMPT
DDX21	0	0.581206	0.771	0.61	0	0	DDX21
FTH1	0	0.565353	1	0.995	0	0	FTH1
GSTO1	0	0.52534	0.831	0.702	0	0	GSTO1
TXNRD1	0	0.50897	0.616	0.518	0	0	TXNRD1
GCLM	0	0.484446	0.698	0.57	0	0	GCLM
ITGB8	0	0.473096	0.231	0.116	0	0	ITGB8
SNAPC1	0	0.461565	0.553	0.409	0	0	SNAPC1
NCL	0	0.428552	0.898	0.792	0	0	NCL
CLU	0	0.421087	0.998	0.973	0	0	CLU
RPS27L	0	0.40178	0.693	0.583	0	0	RPS27L
MMP2	0	0.394208	0.193	0.067	0	0	MMP2
ANXA5	0	0.391706	0.954	0.876	0	0	ANXA5
STEAP1	0	0.386853	0.467	0.341	0	0	STEAP1
MAN1A1	0	0.385411	0.51	0.377	0	0	MAN1A1
C1QBP	0	0.383747	0.745	0.623	0	0	C1QBP
GPATCH4	0	0.379139	0.446	0.32	0	0	GPATCH4
GYPC	0	0.372166	0.577	0.44	0	0	GYPC
SNRPE	0	0.368757	0.679	0.553	0	0	SNRPE
PA2G4	0	0.362142	0.643	0.528	0	0	PA2G4
NIFK	0	0.361769	0.564	0.44	0	0	NIFK
CSTB	0	0.359796	0.814	0.693	0	0	CSTB
HIF1A	0	0.341699	0.797	0.685	0	0	HIF1A
WDR43	0	0.341271	0.45	0.322	0	0	WDR43
TXN	0	0.337982	0.997	0.957	0	0	TXN
NDUFAF4	0	0.336708	0.438	0.312	0	0	NDUFAF4
PRRC2C	0	0.33232	0.733	0.635	0	0	PRRC2C
PNO1	0	0.33047	0.481	0.362	0	0	PNO1
NOP10	0	0.330182	0.761	0.63	0	0	NOP10
REXO2	0	0.32601	0.739	0.626	0	0	REXO2
BRI3	0	0.323789	0.852	0.735	0	0	BRI3
RSL1D1	0	0.322214	0.644	0.54	0	0	RSL1D1
B2M	0	0.313128	0.977	0.901	0	0	B2M
NFE2L2	0	0.311879	0.605	0.474	0	0	NFE2L2
POLR2L	0	0.310113	0.767	0.663	0	0	POLR2L
DDX18	0	0.309621	0.586	0.464	0	0	DDX18
GTPBP4	0	0.306551	0.467	0.35	0	0	GTPBP4
COA4	0	0.304432	0.614	0.497	0	0	COA4
GRPEL1	0	0.302768	0.528	0.41	0	0	GRPEL1
MRPL36	0	0.298535	0.561	0.446	0	0	MRPL36
PFN1	0	0.297615	0.889	0.787	0	0	PFN1
PKM	0	0.297027	0.844	0.742	0	0	PKM
SERBP1	0	0.293447	0.794	0.697	0	0	SERBP1
RPL39	0	0.291082	0.992	0.933	0	0	RPL39
PDCD5	0	0.289607	0.874	0.752	0	0	PDCD5
PFDN2	0	0.288369	0.748	0.639	0	0	PFDN2
PSMA7	0	0.285943	0.906	0.797	0	0	PSMA7
SNRPG	0	0.285245	0.777	0.663	0	0	SNRPG
PTMA	0	0.283216	0.988	0.926	0	0	PTMA
ZEB2	0	0.280352	0.245	0.119	0	0	ZEB2
GADD45GIP1	0	0.279726	0.739	0.614	0	0	GADD45GIP1
ZNF593	0	0.270311	0.648	0.514	0	0	ZNF593
C19orf53	0	0.268164	0.74	0.62	0	0	C19orf53
RRS1	0	0.265342	0.296	0.17	0	0	RRS1
NACA	0	0.260223	0.985	0.916	0	0	NACA
ATP6V0E1	0	0.258403	0.884	0.777	0	0	ATP6V0E1
PRELID1	0	0.257418	0.824	0.706	0	0	PRELID1
RPL14	0	0.255074	0.978	0.903	0	0	RPL14
MALAT1	0	0.254799	0.996	0.97	0	0	MALAT1
RPS15	0	0.253075	0.99	0.931	0	0	RPS15
RPS28	0	0.250093	0.993	0.937	0	0	RPS28
RSL24D1	1.47e-307	0.285745	0.704	0.584	4.92e-303	0	RSL24D1
BRIX1	1.54e-306	0.294868	0.339	0.226	5.17e-302	0	BRIX1
RASSF8	1.09e-305	0.305948	0.584	0.466	3.65e-301	0	RASSF8
VDAC1	4.22e-304	0.251011	0.714	0.607	1.42e-299	0	VDAC1
PAK1IP1	2.47e-300	0.25992	0.356	0.24	8.29e-296	0	PAK1IP1
CALD1	2.31e-298	0.331689	0.611	0.501	7.76e-294	0	CALD1
BTG3	7.44e-293	0.27664	0.769	0.66	2.49e-288	0	BTG3
MAFB	5.19e-292	0.525875	0.437	0.324	1.74e-287	0	MAFB
YBX3	1.31e-289	0.261503	0.918	0.829	4.4e-285	0	YBX3
BIRC3	7.92e-289	0.479308	0.466	0.349	2.65e-284	0	BIRC3
ENO1	1.81e-285	0.289385	0.923	0.841	6.08e-281	0	ENO1
RAD23A	1.5e-284	0.272208	0.634	0.536	5.03e-280	0	RAD23A
GHITM	7.5e-284	0.251389	0.721	0.618	2.52e-279	0	GHITM
VCAM1	7.98e-283	0.871186	0.293	0.187	2.68e-278	0	VCAM1
PRG4	1.44e-282	1.08544	0.549	0.448	4.84e-278	0	PRG4
ATP2B1	9.3e-282	0.33002	0.521	0.41	3.12e-277	0	ATP2B1
SNRPD1	7.22e-281	0.274929	0.719	0.618	2.42e-276	0	SNRPD1
RPL7	4.84e-279	0.250877	0.882	0.787	1.62e-274	0	RPL7
MMP1	1.41e-278	1.46469	0.298	0.196	4.74e-274	0	MMP1
TOMM40	4.78e-278	0.286877	0.42	0.311	1.6e-273	0	TOMM40
MRTO4	1.59e-277	0.282689	0.432	0.321	5.34e-273	0	MRTO4
SRM	1.25e-276	0.307421	0.702	0.597	4.19e-272	0	SRM
CNBP	1.05e-274	0.250772	0.813	0.714	3.52e-270	0	CNBP
ZFP36L1	2.41e-271	0.363441	0.385	0.273	8.1e-267	0	ZFP36L1
NOP16	2.41e-270	0.294975	0.406	0.297	8.1e-266	0	NOP16
TKT	7.39e-269	0.258064	0.715	0.608	2.48e-264	0	TKT
WTAP	1.44e-268	0.294923	0.875	0.769	4.83e-264	0	WTAP
TYMP	2.81e-266	0.473728	0.526	0.425	9.41e-262	0	TYMP
DAB2	1.97e-264	0.357192	0.441	0.337	6.62e-260	0	DAB2
TIMM10	3.31e-261	0.251273	0.543	0.431	1.11e-256	0	TIMM10
RETREG1	5.32e-260	0.308908	0.576	0.468	1.79e-255	0	RETREG1
MRPL32	5.63e-256	0.275476	0.574	0.477	1.89e-251	0	MRPL32
RPF2	2.57e-254	0.297492	0.437	0.334	8.61e-250	0	RPF2
SLC3A2	4.23e-251	0.288953	0.827	0.726	1.42e-246	0	SLC3A2
FOXP1	1.26e-250	0.270987	0.385	0.275	4.22e-246	0	FOXP1
NHP2	3.34e-249	0.272343	0.597	0.498	1.12e-244	0	NHP2
MIF	4.6e-249	0.283264	0.785	0.681	1.54e-244	0	MIF
LYRM4	1.08e-248	0.250145	0.507	0.389	3.62e-244	0	LYRM4
MYL12A	3.73e-243	0.38162	0.805	0.721	1.25e-238	0	MYL12A
MYO10	8.93e-243	0.321998	0.477	0.37	3e-238	0	MYO10
C1R	3.04e-242	0.251452	0.267	0.167	1.02e-237	0	C1R
NPM1	6.89e-241	0.289318	0.942	0.866	2.31e-236	0	NPM1
TFAM	8.5e-241	0.250726	0.367	0.264	2.85e-236	0	TFAM
SET	4.21e-238	0.256002	0.842	0.755	1.41e-233	0	SET
CCT2	4.65e-237	0.291081	0.583	0.491	1.56e-232	0	CCT2
CCT5	1.68e-235	0.251413	0.642	0.552	5.63e-231	0	CCT5
CEBPB	2.34e-231	0.260545	0.85	0.753	7.86e-227	0	CEBPB
SNHG15	4.54e-231	0.253307	0.519	0.413	1.52e-226	0	SNHG15
PRRX1	1.71e-225	0.269913	0.591	0.492	5.72e-221	0	PRRX1
TMSB4X	1.11e-221	0.419271	0.528	0.433	3.72e-217	0	TMSB4X
ADAMTS5	3e-221	0.422569	0.283	0.19	1.01e-216	0	ADAMTS5
GJA1	2.99e-219	0.256882	0.287	0.19	1e-214	0	GJA1
RPS17	7.51e-214	0.315653	0.555	0.468	2.52e-209	0	RPS17
MARCKS	6.96e-211	0.331437	0.171	0.094	2.33e-206	0	MARCKS
FAM180A	7.46e-205	0.289881	0.265	0.176	2.5e-200	0	FAM180A
SEMA3A	2.66e-204	0.2828	0.396	0.298	8.92e-200	0	SEMA3A
AKR1B1	2.68e-198	0.29175	0.633	0.53	8.98e-194	0	AKR1B1
MGST1	1.08e-185	0.787177	0.369	0.293	3.61e-181	0	MGST1
ACSL4	6.96e-179	0.376289	0.527	0.435	2.34e-174	0	ACSL4
NFKBIA	7.2e-179	0.257376	0.859	0.757	2.42e-174	0	NFKBIA
TNFAIP2	1.59e-178	0.310356	0.38	0.288	5.33e-174	0	TNFAIP2
IFITM3	1.23e-174	0.328775	0.562	0.472	4.14e-170	0	IFITM3
PTGR1	2.61e-173	0.294414	0.332	0.244	8.76e-169	0	PTGR1
FAP	1.11e-170	0.307143	0.416	0.324	3.71e-166	0	FAP
PNRC1	1.15e-153	0.321899	0.843	0.765	3.86e-149	0	PNRC1
TNFAIP8	1.76e-149	0.279258	0.374	0.296	5.9e-145	0	TNFAIP8
TNFAIP6	1.08e-146	1.27614	0.54	0.508	3.63e-142	0	TNFAIP6
ANXA1	1.02e-144	0.286472	0.927	0.859	3.44e-140	0	ANXA1
ERRFI1	2.53e-141	0.299117	0.716	0.649	8.47e-137	0	ERRFI1
IFITM2	4.85e-138	0.319681	0.41	0.335	1.63e-133	0	IFITM2
RND3	9.74e-136	0.377853	0.55	0.48	3.27e-131	0	RND3
CEBPD	1.54e-135	0.311683	0.781	0.694	5.17e-131	0	CEBPD
AKR1C2	7.55e-134	0.487521	0.671	0.602	2.53e-129	0	AKR1C2
ODC1	1.28e-126	0.272579	0.545	0.482	4.29e-122	0	ODC1
TUBA1C	4.96e-120	0.329211	0.55	0.491	1.66e-115	0	TUBA1C
TPM4	2.88e-114	0.333635	0.585	0.53	9.65e-110	0	TPM4
MGLL	3.91e-106	0.268384	0.383	0.324	1.31e-101	0	MGLL
ZFP36L2	3.82e-96	0.275898	0.36	0.3	1.28e-91	0	ZFP36L2
PTGES	3.56e-95	0.51089	0.326	0.273	1.19e-90	0	PTGES
BCL2A1	1.43e-90	0.420614	0.266	0.211	4.81e-86	0	BCL2A1
SOX4	4.82e-81	0.316071	0.47	0.417	1.62e-76	0	SOX4
DEFB1	6.55e-70	0.399554	0.241	0.192	2.2e-65	0	DEFB1
IER3	1.75e-68	0.391971	0.891	0.852	5.88e-64	0	IER3
LUM	1.11e-61	0.437725	0.962	0.917	3.74e-57	0	LUM
CEMIP	1.23e-36	0.269375	0.158	0.128	4.12e-32	0	CEMIP
C11orf96	4.16e-36	0.311753	0.893	0.875	1.4e-31	0	C11orf96
CDO1	4.42e-34	0.31861	0.568	0.543	1.48e-29	0	CDO1
PTX3	1.23e-33	0.508679	0.184	0.156	4.13e-29	0	PTX3
MMP13	3.83e-23	0.431776	0.15	0.126	1.29e-18	0	MMP13
COL1A2	3.7e-09	0.319876	0.206	0.193	0.000123974	0	COL1A2
IGFBP5	1.02e-06	0.444296	0.379	0.367	0.0343542	0	IGFBP5
CCL20	1.99e-06	0.686026	0.682	0.738	0.0667307	0	CCL20
AMTN	3.38e-06	0.284573	0.111	0.102	0.113338	0	AMTN
MSMP	0.000201447	0.616586	0.237	0.265	1	0	MSMP
MT1H	0.000226813	0.282311	0.291	0.29	1	0	MT1H
SPP1	0	1.06732	0.545	0.289	0	1	SPP1
S100A2	0	1.05597	0.842	0.521	0	1	S100A2
IBSP	0	1.05429	0.292	0.111	0	1	IBSP
FGFBP2	0	0.977643	0.989	0.753	0	1	FGFBP2
SNORC	0	0.8603	0.996	0.808	0	1	SNORC
IL11	0	0.84613	0.551	0.268	0	1	IL11
FGF1	0	0.804775	0.658	0.274	0	1	FGF1
FST	0	0.795099	0.486	0.206	0	1	FST
CHAD	0	0.767165	0.918	0.505	0	1	CHAD
COL10A1	0	0.761759	0.119	0.032	0	1	COL10A1
S100A1	0	0.761532	0.977	0.687	0	1	S100A1
CXCL14	0	0.754319	0.281	0.108	0	1	CXCL14
CITED4	0	0.730111	0.842	0.435	0	1	CITED4
ACAN	0	0.722261	0.989	0.725	0	1	ACAN
C2orf40	0	0.718654	0.999	0.959	0	1	C2orf40
SCRG1	0	0.711289	0.998	0.875	0	1	SCRG1
COL2A1	0	0.702557	0.954	0.672	0	1	COL2A1
SPARC	0	0.676644	0.931	0.638	0	1	SPARC
CILP	0	0.673703	0.93	0.645	0	1	CILP
PMEPA1	0	0.668567	0.912	0.569	0	1	PMEPA1
PDLIM4	0	0.645718	0.93	0.628	0	1	PDLIM4
TGFB1	0	0.636102	0.808	0.442	0	1	TGFB1
FDPS	0	0.635855	0.826	0.457	0	1	FDPS
P3H2	0	0.614698	0.941	0.528	0	1	P3H2
S100A16	0	0.612426	0.891	0.573	0	1	S100A16
S100A3	0	0.603837	0.666	0.301	0	1	S100A3
PCOLCE2	0	0.603102	0.986	0.826	0	1	PCOLCE2
FABP3	0	0.591648	0.292	0.124	0	1	FABP3
TNFRSF11B	0	0.591298	0.994	0.908	0	1	TNFRSF11B
LCN2	0	0.58201	0.826	0.522	0	1	LCN2
RGS3	0	0.58047	0.907	0.59	0	1	RGS3
IGFBP3	0	0.560698	0.69	0.373	0	1	IGFBP3
SERPINA1	0	0.560346	0.996	0.9	0	1	SERPINA1
KCNMA1	0	0.549315	0.987	0.814	0	1	KCNMA1
S100A6	0	0.547556	1	0.98	0	1	S100A6
SYNJ2	0	0.546202	0.813	0.439	0	1	SYNJ2
TIMP3	0	0.532403	0.896	0.568	0	1	TIMP3
CNMD	0	0.528788	0.697	0.305	0	1	CNMD
CLEC3A	0	0.519799	0.724	0.321	0	1	CLEC3A
MT1G	0	0.503045	0.916	0.711	0	1	MT1G
TFPI2	0	0.483243	0.493	0.216	0	1	TFPI2
PGAM1	0	0.479541	0.96	0.74	0	1	PGAM1
PAPPA	0	0.475753	0.657	0.297	0	1	PAPPA
NMB	0	0.475493	0.85	0.565	0	1	NMB
COL6A3	0	0.466106	0.906	0.536	0	1	COL6A3
COL6A2	0	0.462702	0.995	0.854	0	1	COL6A2
RGCC	0	0.462591	0.974	0.801	0	1	RGCC
COLGALT2	0	0.46214	0.789	0.371	0	1	COLGALT2
UPP1	0	0.458016	0.847	0.542	0	1	UPP1
S100A13	0	0.457723	0.958	0.761	0	1	S100A13
COL6A1	0	0.456821	0.988	0.795	0	1	COL6A1
RFLNB	0	0.455732	0.82	0.494	0	1	RFLNB
EID1	0	0.453429	0.906	0.647	0	1	EID1
HMGA1	0	0.445277	0.978	0.762	0	1	HMGA1
PRELP	0	0.443644	0.956	0.721	0	1	PRELP
LAMB3	0	0.44213	0.777	0.42	0	1	LAMB3
FRZB	0	0.44192	0.695	0.384	0	1	FRZB
PDPN	0	0.438403	0.966	0.744	0	1	PDPN
CAV1	0	0.43495	0.977	0.81	0	1	CAV1
SMOX	0	0.434282	0.834	0.472	0	1	SMOX
HAPLN1	0	0.431199	0.981	0.783	0	1	HAPLN1
MT1M	0	0.429667	0.861	0.624	0	1	MT1M
ITM2A	0	0.427077	0.698	0.347	0	1	ITM2A
LIF	0	0.42387	0.669	0.363	0	1	LIF
PPIB	0	0.418751	0.994	0.866	0	1	PPIB
INHBA	0	0.417029	0.989	0.889	0	1	INHBA
PAPSS2	0	0.415309	0.773	0.451	0	1	PAPSS2
SWI5	0	0.414773	0.799	0.475	0	1	SWI5
EMILIN1	0	0.411902	0.681	0.316	0	1	EMILIN1
PLOD2	0	0.409158	0.961	0.711	0	1	PLOD2
CD55	0	0.407541	0.995	0.895	0	1	CD55
RHOC	0	0.397855	0.934	0.682	0	1	RHOC
GSTP1	0	0.396553	0.995	0.882	0	1	GSTP1
PHLDA1	0	0.396513	0.778	0.477	0	1	PHLDA1
BMP2	0	0.393838	0.956	0.733	0	1	BMP2
MYL6	0	0.390403	0.994	0.886	0	1	MYL6
MIA	0	0.389672	0.899	0.63	0	1	MIA
G0S2	0	0.38951	0.917	0.725	0	1	G0S2
FN1	0	0.38281	0.998	0.928	0	1	FN1
SLC29A1	0	0.380206	0.554	0.248	0	1	SLC29A1
INSIG1	0	0.374446	0.685	0.341	0	1	INSIG1
PDGFA	0	0.374218	0.762	0.455	0	1	PDGFA
EIF4EBP1	0	0.372312	0.762	0.452	0	1	EIF4EBP1
OSTC	0	0.370408	0.945	0.725	0	1	OSTC
COL9A3	0	0.369677	0.968	0.666	0	1	COL9A3
FMOD	0	0.367655	0.981	0.784	0	1	FMOD
COL11A1	0	0.367367	0.724	0.359	0	1	COL11A1
ENPP1	0	0.365152	0.745	0.441	0	1	ENPP1
EDF1	0	0.363659	0.975	0.807	0	1	EDF1
MSMO1	0	0.363291	0.748	0.4	0	1	MSMO1
TM4SF1	0	0.357459	0.98	0.777	0	1	TM4SF1
MT1E	0	0.357261	0.977	0.858	0	1	MT1E
NDUFB8	0	0.356744	0.927	0.695	0	1	NDUFB8
MYDGF	0	0.355636	0.958	0.754	0	1	MYDGF
TENT5A	0	0.355124	0.761	0.449	0	1	TENT5A
AOC2	0	0.353714	0.615	0.275	0	1	AOC2
PRDX4	0	0.35336	0.913	0.676	0	1	PRDX4
ISG20	0	0.351939	0.826	0.529	0	1	ISG20
PDIA6	0	0.350586	0.956	0.726	0	1	PDIA6
PLA2G2A	0	0.349129	0.976	0.874	0	1	PLA2G2A
AKAP12	0	0.34735	0.621	0.321	0	1	AKAP12
MATN3	0	0.347127	0.669	0.307	0	1	MATN3
SMOC2	0	0.345868	0.842	0.465	0	1	SMOC2
CLIC3	0	0.345765	0.286	0.114	0	1	CLIC3
DSC2	0	0.344916	0.329	0.117	0	1	DSC2
CILP2	0	0.344316	0.684	0.326	0	1	CILP2
RABAC1	0	0.343833	0.968	0.789	0	1	RABAC1
S100A10	0	0.341711	0.997	0.915	0	1	S100A10
MANF	0	0.34152	0.873	0.584	0	1	MANF
PLAC9	0	0.341226	0.794	0.558	0	1	PLAC9
SEC61G	0	0.340347	0.983	0.847	0	1	SEC61G
ITGA5	0	0.336391	0.773	0.445	0	1	ITGA5
STK38L	0	0.334873	0.681	0.348	0	1	STK38L
NEBL	0	0.33429	0.75	0.413	0	1	NEBL
ATP5MC3	0	0.332349	0.925	0.691	0	1	ATP5MC3
BAALC	0	0.331656	0.42	0.147	0	1	BAALC
CALR	0	0.330788	0.964	0.756	0	1	CALR
DNER	0	0.329238	0.505	0.197	0	1	DNER
ARPC2	0	0.325927	0.963	0.759	0	1	ARPC2
MT1X	0	0.325915	0.99	0.919	0	1	MT1X
FKBP2	0	0.322816	0.872	0.603	0	1	FKBP2
NT5E	0	0.322674	0.934	0.675	0	1	NT5E
LINC00511	0	0.322211	0.674	0.345	0	1	LINC00511
CCL2	0	0.321509	0.564	0.318	0	1	CCL2
PDIA4	0	0.321489	0.678	0.361	0	1	PDIA4
TMX4	0	0.321449	0.733	0.441	0	1	TMX4
TGM2	0	0.318828	0.583	0.255	0	1	TGM2
OST4	0	0.317338	0.968	0.812	0	1	OST4
SLC9A3R2	0	0.315119	0.504	0.249	0	1	SLC9A3R2
CRELD2	0	0.313506	0.605	0.295	0	1	CRELD2
COL11A2	0	0.311728	0.825	0.452	0	1	COL11A2
LOX	0	0.309917	0.489	0.209	0	1	LOX
EMP3	0	0.309894	0.971	0.803	0	1	EMP3
BCAT1	0	0.309562	0.862	0.552	0	1	BCAT1
IGFBP7	0	0.308587	0.895	0.616	0	1	IGFBP7
EMP2	0	0.308245	0.854	0.579	0	1	EMP2
SRPX2	0	0.30515	0.677	0.35	0	1	SRPX2
HSP90B1	0	0.304896	0.993	0.884	0	1	HSP90B1
YIF1A	0	0.303317	0.791	0.505	0	1	YIF1A
COPE	0	0.301634	0.894	0.644	0	1	COPE
SPCS3	0	0.300463	0.86	0.576	0	1	SPCS3
TALDO1	0	0.298103	0.883	0.604	0	1	TALDO1
NOVA1	0	0.297699	0.591	0.289	0	1	NOVA1
RHOD	0	0.297141	0.695	0.408	0	1	RHOD
PLAUR	0	0.296797	0.897	0.618	0	1	PLAUR
SSR4	0	0.296512	0.968	0.791	0	1	SSR4
MGP	0	0.295126	1	0.987	0	1	MGP
LRRFIP1	0	0.29473	0.881	0.62	0	1	LRRFIP1
CLMP	0	0.29361	0.789	0.475	0	1	CLMP
SOCS2	0	0.291408	0.525	0.252	0	1	SOCS2
KDELR2	0	0.289259	0.925	0.694	0	1	KDELR2
UGP2	0	0.28793	0.863	0.608	0	1	UGP2
CLCF1	0	0.28764	0.548	0.276	0	1	CLCF1
TPM1	0	0.286779	0.692	0.394	0	1	TPM1
ICAM1	0	0.2867	0.876	0.597	0	1	ICAM1
SQLE	0	0.286337	0.587	0.28	0	1	SQLE
RHOF	0	0.285851	0.461	0.187	0	1	RHOF
MSN	0	0.284752	0.824	0.55	0	1	MSN
IGFBP1	0	0.284657	0.152	0.053	0	1	IGFBP1
FURIN	0	0.284407	0.505	0.214	0	1	FURIN
FAM129B	0	0.284367	0.74	0.402	0	1	FAM129B
CBR3	0	0.284153	0.677	0.403	0	1	CBR3
PRDX1	0	0.283728	0.999	0.917	0	1	PRDX1
ITM2C	0	0.282694	0.645	0.356	0	1	ITM2C
CSF1	0	0.282608	0.69	0.403	0	1	CSF1
UGDH	0	0.282433	0.946	0.715	0	1	UGDH
RAN	0	0.282362	0.988	0.84	0	1	RAN
FAM3C	0	0.281976	0.85	0.575	0	1	FAM3C
RBP4	0	0.281637	0.768	0.532	0	1	RBP4
TMED9	0	0.281077	0.932	0.701	0	1	TMED9
RER1	0	0.280785	0.829	0.557	0	1	RER1
COMP	0	0.280765	0.998	0.946	0	1	COMP
NME1	0	0.280062	0.81	0.525	0	1	NME1
SDF2L1	0	0.279022	0.738	0.436	0	1	SDF2L1
MSI2	0	0.278556	0.627	0.306	0	1	MSI2
TMEM167A	0	0.277496	0.867	0.63	0	1	TMEM167A
GLIPR1	0	0.276983	0.748	0.417	0	1	GLIPR1
KDELR1	0	0.276913	0.862	0.612	0	1	KDELR1
GTF3C6	0	0.276314	0.779	0.503	0	1	GTF3C6
SPINT2	0	0.274296	0.745	0.448	0	1	SPINT2
CD63	0	0.274162	0.999	0.922	0	1	CD63
TSPAN2	0	0.274105	0.562	0.283	0	1	TSPAN2
ATP6V0B	0	0.273042	0.921	0.705	0	1	ATP6V0B
MELTF	0	0.272748	0.647	0.327	0	1	MELTF
MT2A	0	0.272599	1	0.992	0	1	MT2A
TRPV4	0	0.271991	0.578	0.261	0	1	TRPV4
MLEC	0	0.271344	0.75	0.455	0	1	MLEC
AL078639.1	0	0.270535	0.924	0.713	0	1	AL078639.1
FAM43A	0	0.269961	0.534	0.243	0	1	FAM43A
VKORC1	0	0.269945	0.811	0.529	0	1	VKORC1
CDA	0	0.268128	0.321	0.113	0	1	CDA
ATP1B1	0	0.265269	0.755	0.473	0	1	ATP1B1
SMIM14	0	0.264111	0.76	0.495	0	1	SMIM14
CKAP4	0	0.263885	0.663	0.382	0	1	CKAP4
SH3BGRL3	0	0.263243	0.996	0.919	0	1	SH3BGRL3
TF	0	0.262935	0.373	0.124	0	1	TF
SEC61B	0	0.262547	0.985	0.847	0	1	SEC61B
CHAC1	0	0.262027	0.44	0.203	0	1	CHAC1
ARL1	0	0.261918	0.832	0.564	0	1	ARL1
COX17	0	0.261261	0.879	0.646	0	1	COX17
KRT10	0	0.261099	0.937	0.749	0	1	KRT10
GLTP	0	0.260459	0.677	0.401	0	1	GLTP
EVA1B	0	0.259444	0.848	0.588	0	1	EVA1B
CCDC80	0	0.259317	0.73	0.409	0	1	CCDC80
TRAM1	0	0.258825	0.842	0.586	0	1	TRAM1
REEP5	0	0.256868	0.896	0.665	0	1	REEP5
TBCB	0	0.256769	0.633	0.363	0	1	TBCB
SERPINA5	0	0.256216	0.555	0.25	0	1	SERPINA5
HMGCR	0	0.256015	0.541	0.24	0	1	HMGCR
HSBP1	0	0.255585	0.89	0.655	0	1	HSBP1
FGF2	0	0.255571	0.954	0.74	0	1	FGF2
CHST3	0	0.252375	0.485	0.211	0	1	CHST3
WLS	0	0.251755	0.465	0.228	0	1	WLS
SSR2	0	0.251296	0.867	0.621	0	1	SSR2
CD81	0	0.251209	0.95	0.748	0	1	CD81
GOLM1	0	0.25075	0.782	0.497	0	1	GOLM1
SPON2	0	0.250601	0.163	0.058	0	1	SPON2
LOXL4	0	0.250173	0.436	0.178	0	1	LOXL4
LMAN1	0	0.250068	0.83	0.568	0	1	LMAN1
ARC	2.42e-231	0.307233	0.18	0.092	8.12e-227	1	ARC
HSPA1A	0	3.64806	0.619	0.389	0	2	HSPA1A
HSPA6	0	3.50959	0.4	0.042	0	2	HSPA6
HSPA1B	0	2.91022	0.543	0.246	0	2	HSPA1B
CYTL1	0	2.56474	0.731	0.574	0	2	CYTL1
HSPB1	0	2.53484	0.574	0.237	0	2	HSPB1
DNAJB1	0	2.33536	0.59	0.356	0	2	DNAJB1
APOD	0	2.15852	0.492	0.299	0	2	APOD
FOS	0	2.06402	0.692	0.44	0	2	FOS
GADD45B	0	2.04072	0.832	0.689	0	2	GADD45B
PLCG2	0	2.01448	0.643	0.503	0	2	PLCG2
CRYAB	0	1.6632	0.873	0.776	0	2	CRYAB
JUN	0	1.51154	0.594	0.422	0	2	JUN
UBC	0	1.39927	0.952	0.895	0	2	UBC
HSP90AB1	0	1.39204	0.958	0.913	0	2	HSP90AB1
DNAJA1	0	1.37855	0.8	0.754	0	2	DNAJA1
HSPE1	0	1.32402	0.768	0.715	0	2	HSPE1
NDUFA4L2	0	1.32149	0.886	0.724	0	2	NDUFA4L2
SRSF7	0	1.32063	0.682	0.55	0	2	SRSF7
HSPH1	0	1.31241	0.639	0.518	0	2	HSPH1
SNHG12	0	1.28722	0.449	0.222	0	2	SNHG12
HSP90AA1	0	1.24256	0.951	0.903	0	2	HSP90AA1
PPP1R15A	0	1.21361	0.675	0.618	0	2	PPP1R15A
FOSB	0	1.21111	0.386	0.113	0	2	FOSB
ADIRF	0	1.18055	0.565	0.393	0	2	ADIRF
THUMPD3-AS1	0	1.12169	0.501	0.302	0	2	THUMPD3-AS1
GADD45G	0	1.11686	0.353	0.171	0	2	GADD45G
RSRP1	0	1.11415	0.475	0.275	0	2	RSRP1
MAP1LC3B	0	1.08954	0.835	0.773	0	2	MAP1LC3B
BAG3	0	1.08358	0.508	0.291	0	2	BAG3
CHORDC1	0	1.07917	0.468	0.294	0	2	CHORDC1
CALM1	0	1.07744	0.848	0.732	0	2	CALM1
DNAJB6	0	1.07514	0.662	0.577	0	2	DNAJB6
EIF5	0	1.07152	0.765	0.696	0	2	EIF5
AL118516.1	0	1.05835	0.408	0.159	0	2	AL118516.1
RSRC2	0	1.03507	0.628	0.489	0	2	RSRC2
MRPL18	0	1.02633	0.57	0.453	0	2	MRPL18
ZFAND2A	0	1.0234	0.467	0.288	0	2	ZFAND2A
LRIF1	0	1.0232	0.397	0.152	0	2	LRIF1
HBEGF	0	1.01351	0.42	0.223	0	2	HBEGF
RASD1	0	1.00709	0.383	0.18	0	2	RASD1
TMSB10	0	1.00619	0.636	0.481	0	2	TMSB10
SNHG8	0	0.998239	0.632	0.52	0	2	SNHG8
ATF3	0	0.991494	0.421	0.201	0	2	ATF3
DDIT3	0	0.98755	0.646	0.508	0	2	DDIT3
GPX3	0	0.973822	0.599	0.445	0	2	GPX3
JUND	0	0.959392	0.794	0.695	0	2	JUND
VIM	0	0.956366	0.924	0.844	0	2	VIM
HSPA8	0	0.945006	0.822	0.767	0	2	HSPA8
DNAJB4	0	0.939635	0.434	0.2	0	2	DNAJB4
MYOC	0	0.922086	0.143	0.046	0	2	MYOC
S100B	0	0.891246	0.751	0.55	0	2	S100B
ZFAS1	0	0.886673	0.804	0.737	0	2	ZFAS1
SOD3	0	0.864626	0.956	0.878	0	2	SOD3
CACYBP	0	0.843482	0.564	0.447	0	2	CACYBP
IFRD1	0	0.831983	0.533	0.379	0	2	IFRD1
IER5	0	0.830643	0.445	0.264	0	2	IER5
H2AFZ	0	0.825446	0.881	0.823	0	2	H2AFZ
TRA2B	0	0.824764	0.527	0.375	0	2	TRA2B
SRSF3	0	0.823661	0.727	0.664	0	2	SRSF3
CKS2	0	0.820091	0.359	0.204	0	2	CKS2
RMRP	0	0.817654	0.191	0.033	0	2	RMRP
GADD45A	0	0.81728	0.505	0.308	0	2	GADD45A
SNHG9	0	0.787919	0.396	0.213	0	2	SNHG9
TPT1	0	0.765402	0.995	0.974	0	2	TPT1
LSP1	0	0.765004	0.337	0.065	0	2	LSP1
MLF1	0	0.764071	0.361	0.13	0	2	MLF1
TSPYL2	0	0.755841	0.482	0.322	0	2	TSPYL2
ADM	0	0.752046	0.487	0.327	0	2	ADM
H2AFX	0	0.744159	0.427	0.267	0	2	H2AFX
RPS27	0	0.737575	0.976	0.935	0	2	RPS27
TOMM7	0	0.736239	0.81	0.715	0	2	TOMM7
TRA2A	0	0.732856	0.459	0.274	0	2	TRA2A
SDC2	0	0.728848	0.565	0.362	0	2	SDC2
UBB	0	0.725192	0.939	0.886	0	2	UBB
DDX3Y	0	0.717065	0.398	0.179	0	2	DDX3Y
SNAI1	0	0.713906	0.331	0.146	0	2	SNAI1
DDX5	0	0.710503	0.877	0.833	0	2	DDX5
RPL5	0	0.689504	0.952	0.896	0	2	RPL5
HSPA2	0	0.687089	0.361	0.141	0	2	HSPA2
RPL9	0	0.667589	0.973	0.928	0	2	RPL9
CRISPLD1	0	0.667441	0.144	0.043	0	2	CRISPLD1
RPL34	0	0.664111	0.977	0.93	0	2	RPL34
RRAD	0	0.657029	0.195	0.061	0	2	RRAD
RPS4Y1	0	0.65623	0.431	0.206	0	2	RPS4Y1
ANKRD37	0	0.641471	0.372	0.178	0	2	ANKRD37
RPL22	0	0.633739	0.907	0.848	0	2	RPL22
SRSF5	0	0.625638	0.692	0.587	0	2	SRSF5
RPS25	0	0.620763	0.969	0.919	0	2	RPS25
RPL21	0	0.61799	0.97	0.923	0	2	RPL21
NR4A1	0	0.608038	0.248	0.051	0	2	NR4A1
C12orf57	0	0.601787	0.788	0.681	0	2	C12orf57
RPL24	0	0.598308	0.978	0.931	0	2	RPL24
GAPDH	0	0.596943	0.973	0.915	0	2	GAPDH
BEX2	0	0.596777	0.299	0.117	0	2	BEX2
RPL30	0	0.596017	0.991	0.958	0	2	RPL30
NPC2	0	0.59028	0.586	0.444	0	2	NPC2
KMT2E-AS1	0	0.585289	0.328	0.133	0	2	KMT2E-AS1
WSB1	0	0.578979	0.501	0.362	0	2	WSB1
H2AFJ	0	0.57713	0.758	0.626	0	2	H2AFJ
DNAJA4	0	0.569609	0.29	0.083	0	2	DNAJA4
TSC22D3	0	0.566572	0.389	0.232	0	2	TSC22D3
RPS3A	0	0.561178	0.985	0.949	0	2	RPS3A
HLA-C	0	0.55964	0.848	0.77	0	2	HLA-C
DUSP2	0	0.554909	0.224	0.059	0	2	DUSP2
WWP2	0	0.549975	0.331	0.178	0	2	WWP2
SOD1	0	0.547386	0.887	0.804	0	2	SOD1
YPEL5	0	0.542156	0.523	0.368	0	2	YPEL5
MXRA8	0	0.540115	0.32	0.11	0	2	MXRA8
IFITM31	0	0.539315	0.657	0.478	0	2	IFITM3
NOP53	0	0.537254	0.486	0.328	0	2	NOP53
PCF11	0	0.522084	0.391	0.209	0	2	PCF11
CPE	0	0.512383	0.586	0.422	0	2	CPE
TIPARP	0	0.507842	0.361	0.167	0	2	TIPARP
EEF1B2	0	0.499713	0.929	0.874	0	2	EEF1B2
BEX3	0	0.497065	0.497	0.327	0	2	BEX3
ARL6IP1	0	0.494539	0.385	0.221	0	2	ARL6IP1
KRT8	0	0.488498	0.315	0.157	0	2	KRT8
TRIB3	0	0.485437	0.199	0.076	0	2	TRIB3
CKB	0	0.48352	0.292	0.117	0	2	CKB
CDKN1C	0	0.481383	0.249	0.078	0	2	CDKN1C
COPZ2	0	0.480877	0.427	0.235	0	2	COPZ2
JMJD6	0	0.455505	0.388	0.23	0	2	JMJD6
MARCKSL1	0	0.451717	0.262	0.088	0	2	MARCKSL1
RPL6	0	0.445959	0.97	0.921	0	2	RPL6
INTS6	0	0.441723	0.311	0.165	0	2	INTS6
PFDN5	0	0.435837	0.923	0.856	0	2	PFDN5
RPS4X	0	0.430584	0.991	0.957	0	2	RPS4X
CUTA	0	0.419298	0.479	0.321	0	2	CUTA
CD14	0	0.417348	0.249	0.107	0	2	CD14
IFI27L2	0	0.415981	0.485	0.325	0	2	IFI27L2
TMEM59	0	0.415152	0.868	0.765	0	2	TMEM59
NAA38	0	0.410402	0.446	0.281	0	2	NAA38
HBP1	0	0.408781	0.435	0.277	0	2	HBP1
ITM2B	0	0.393708	0.971	0.898	0	2	ITM2B
IFITM1	0	0.392221	0.275	0.113	0	2	IFITM1
MYLIP	0	0.383004	0.24	0.057	0	2	MYLIP
SERTAD4-AS1	0	0.383002	0.224	0.068	0	2	SERTAD4-AS1
ATF7IP2	0	0.377493	0.279	0.111	0	2	ATF7IP2
PEG10	0	0.37737	0.152	0.03	0	2	PEG10
RASL11A	0	0.374934	0.203	0.048	0	2	RASL11A
REX1BD	0	0.365068	0.358	0.19	0	2	REX1BD
PIK3R3	0	0.353155	0.189	0.059	0	2	PIK3R3
GPRC5C	0	0.351477	0.239	0.076	0	2	GPRC5C
CCNB1IP1	0	0.345924	0.343	0.19	0	2	CCNB1IP1
AC002456.1	0	0.345316	0.19	0.028	0	2	AC002456.1
VIT	0	0.345051	0.188	0.06	0	2	VIT
TSLP	0	0.332765	0.171	0.06	0	2	TSLP
AC068888.1	0	0.330335	0.273	0.104	0	2	AC068888.1
PLA2G16	0	0.329469	0.257	0.111	0	2	PLA2G16
NDRG2	0	0.324227	0.197	0.033	0	2	NDRG2
CHCHD10	0	0.323354	0.289	0.13	0	2	CHCHD10
AC074387.1	0	0.321906	0.27	0.131	0	2	AC074387.1
CA2	0	0.321021	0.157	0.024	0	2	CA2
PARD6G-AS1	0	0.314661	0.158	0.011	0	2	PARD6G-AS1
EGLN3	0	0.312917	0.242	0.098	0	2	EGLN3
SNHG10	0	0.310871	0.261	0.119	0	2	SNHG10
CRIP2	0	0.298307	0.238	0.099	0	2	CRIP2
PERP	0	0.283995	0.315	0.164	0	2	PERP
AC087239.1	0	0.280251	0.163	0.026	0	2	AC087239.1
AL355075.4	0	0.259749	0.167	0.053	0	2	AL355075.4
SNHG19	0	0.25889	0.211	0.072	0	2	SNHG19
AC015912.3	0	0.252639	0.189	0.075	0	2	AC015912.3
AHSA1	2.64e-307	0.77431	0.555	0.449	8.86e-303	2	AHSA1
HNRNPA2B1	2.52e-304	0.72722	0.887	0.844	8.47e-300	2	HNRNPA2B1
TAF7	5.17e-304	0.599845	0.592	0.487	1.73e-299	2	TAF7
SBDS	3.83e-302	0.582015	0.67	0.582	1.28e-297	2	SBDS
FXYD1	2.89e-301	0.512626	0.47	0.321	9.69e-297	2	FXYD1
ITM2C1	3.26e-297	0.477512	0.585	0.43	1.09e-292	2	ITM2C
ERO1B	3.39e-297	0.443579	0.307	0.166	1.14e-292	2	ERO1B
RPL18	1.3e-295	0.434535	0.984	0.941	4.36e-291	2	RPL18
SPINT21	1.25e-294	0.444606	0.667	0.527	4.19e-290	2	SPINT2
LMNA	2.06e-293	0.615946	0.576	0.449	6.91e-289	2	LMNA
CRY1	5.68e-293	0.276246	0.266	0.132	1.9e-288	2	CRY1
PDE4DIP	1.1e-291	0.470207	0.552	0.418	3.68e-287	2	PDE4DIP
TCEAL2	3.22e-291	0.439879	0.381	0.235	1.08e-286	2	TCEAL2
LGALS1	1.52e-290	0.586506	0.659	0.53	5.11e-286	2	LGALS1
HMGB2	5.18e-290	0.520026	0.421	0.278	1.74e-285	2	HMGB2
RPL35A	6.35e-290	0.545434	0.969	0.922	2.13e-285	2	RPL35A
DLGAP1-AS2	6.89e-290	0.336375	0.244	0.116	2.31e-285	2	DLGAP1-AS2
NME3	4.31e-289	0.318241	0.289	0.15	1.45e-284	2	NME3
ATP5IF1	6.45e-287	0.430933	0.534	0.391	2.16e-282	2	ATP5IF1
CIRBP	2.43e-286	0.514289	0.73	0.63	8.15e-282	2	CIRBP
FXR1	2.13e-285	0.472084	0.487	0.352	7.15e-281	2	FXR1
BDH2	5.28e-283	0.302442	0.35	0.201	1.77e-278	2	BDH2
MKNK2	8.35e-283	0.379316	0.294	0.156	2.8e-278	2	MKNK2
THAP2	1.19e-282	0.262177	0.255	0.127	4e-278	2	THAP2
RPL19	1.84e-282	0.395983	0.988	0.953	6.17e-278	2	RPL19
TUBA1A	3.47e-282	0.432708	0.373	0.222	1.16e-277	2	TUBA1A
RPS6	2.15e-281	0.516199	0.982	0.946	7.2e-277	2	RPS6
RPL37	2.15e-281	0.508058	0.967	0.92	7.2e-277	2	RPL37
ZFP36	7.23e-281	0.639044	0.46	0.311	2.43e-276	2	ZFP36
RPS15A	1.54e-279	0.439203	0.968	0.919	5.15e-275	2	RPS15A
TSPAN4	9.36e-279	0.315764	0.329	0.185	3.14e-274	2	TSPAN4
HSPD1	1.99e-277	1.08123	0.795	0.761	6.67e-273	2	HSPD1
PPDPF	2.7e-276	0.412252	0.836	0.733	9.07e-272	2	PPDPF
RHOB	4.23e-276	0.534098	0.395	0.247	1.42e-271	2	RHOB
SERTAD1	1.56e-273	0.737658	0.548	0.438	5.23e-269	2	SERTAD1
RPS13	7.95e-272	0.413292	0.984	0.942	2.67e-267	2	RPS13
DCN	3.89e-271	0.371559	0.998	0.973	1.3e-266	2	DCN
HSPB8	3.79e-270	0.35957	0.308	0.17	1.27e-265	2	HSPB8
PNKD	5.61e-270	0.286189	0.277	0.146	1.88e-265	2	PNKD
CLK1	7.36e-270	0.584915	0.498	0.366	2.47e-265	2	CLK1
C6orf48	1.17e-268	0.514171	0.486	0.356	3.93e-264	2	C6orf48
MGP1	1.91e-266	0.954098	0.999	0.99	6.41e-262	2	MGP
GABARAPL1	2.97e-265	0.483152	0.49	0.355	9.95e-261	2	GABARAPL1
LY6E	5.3e-265	0.329561	0.389	0.244	1.78e-260	2	LY6E
FAU	2.46e-264	0.37609	0.973	0.923	8.26e-260	2	FAU
H1FX	4.79e-262	0.506913	0.577	0.437	1.61e-257	2	H1FX
CD99	1.33e-259	0.359807	0.842	0.736	4.46e-255	2	CD99
GNAS	1.73e-259	0.376905	0.886	0.805	5.8e-255	2	GNAS
LINC01384	3.67e-258	0.278535	0.139	0.051	1.23e-253	2	LINC01384
FAM162A	7.82e-258	0.492473	0.506	0.374	2.62e-253	2	FAM162A
CDKN1A	2.34e-257	0.673173	0.536	0.437	7.86e-253	2	CDKN1A
RPL11	3.58e-257	0.385479	0.992	0.956	1.2e-252	2	RPL11
NXF1	2.14e-254	0.259929	0.244	0.123	7.17e-250	2	NXF1
EIF4A2	1.09e-252	0.457209	0.68	0.58	3.66e-248	2	EIF4A2
SLU7	1.22e-252	0.342551	0.372	0.236	4.11e-248	2	SLU7
CHD2	4.54e-251	0.372026	0.389	0.252	1.52e-246	2	CHD2
SELENOW	8.96e-251	0.454086	0.588	0.456	3e-246	2	SELENOW
SCML1	9.84e-251	0.283437	0.27	0.145	3.3e-246	2	SCML1
B2M1	1.69e-250	0.35139	0.977	0.919	5.65e-246	2	B2M
ZSCAN16-AS1	3.66e-249	0.25024	0.284	0.156	1.23e-244	2	ZSCAN16-AS1
EIF1B	3.73e-249	0.530333	0.648	0.57	1.25e-244	2	EIF1B
CTGF	2.22e-248	0.695252	0.665	0.511	7.45e-244	2	CTGF
JMJD1C	7.39e-247	0.566074	0.534	0.424	2.48e-242	2	JMJD1C
CCNL1	3.61e-245	0.560658	0.518	0.398	1.21e-240	2	CCNL1
FCGRT	1.1e-243	0.396387	0.543	0.406	3.68e-239	2	FCGRT
ID3	1.87e-243	0.68165	0.451	0.297	6.26e-239	2	ID3
CHMP1B	7.33e-243	0.318569	0.338	0.203	2.46e-238	2	CHMP1B
TCP1	4.58e-242	0.524212	0.589	0.497	1.53e-237	2	TCP1
KLF2	4.62e-241	0.516152	0.328	0.192	1.55e-236	2	KLF2
RPL10A	2.75e-239	0.433989	0.909	0.854	9.24e-235	2	RPL10A
RPS9	1e-238	0.305009	0.983	0.942	3.36e-234	2	RPS9
EGR1	1.15e-237	0.968159	0.486	0.348	3.86e-233	2	EGR1
MAFF	6.23e-236	0.606535	0.514	0.411	2.09e-231	2	MAFF
KIF9	2.96e-233	0.270751	0.286	0.162	9.91e-229	2	KIF9
SMIM4	7.42e-233	0.265002	0.303	0.176	2.49e-228	2	SMIM4
CTH	8.77e-233	0.282149	0.234	0.119	2.94e-228	2	CTH
PNISR	1.29e-232	0.446055	0.529	0.414	4.32e-228	2	PNISR
RPS23	1.26e-231	0.415378	0.991	0.961	4.22e-227	2	RPS23
SSPN	2.06e-229	0.267389	0.19	0.087	6.92e-225	2	SSPN
PGK1	1.74e-227	0.466511	0.62	0.519	5.85e-223	2	PGK1
ULBP2	8.48e-227	0.264383	0.212	0.105	2.85e-222	2	ULBP2
ZMYM5	2.34e-225	0.260585	0.263	0.145	7.85e-221	2	ZMYM5
SH3BGRL	1.6e-224	0.312151	0.437	0.298	5.36e-220	2	SH3BGRL
EIF3H	6.95e-224	0.381404	0.631	0.537	2.33e-219	2	EIF3H
DCXR	9.79e-224	0.326551	0.393	0.26	3.28e-219	2	DCXR
RPL10	8.9e-223	0.380615	0.997	0.971	2.99e-218	2	RPL10
DDX24	4.43e-222	0.47197	0.703	0.626	1.49e-217	2	DDX24
ARID4B	5.88e-222	0.441149	0.452	0.33	1.97e-217	2	ARID4B
SAP18	8.52e-222	0.415989	0.834	0.773	2.86e-217	2	SAP18
WISP3	4.14e-221	0.294729	0.413	0.276	1.39e-216	2	WISP3
TOP1	5.25e-219	0.626793	0.596	0.533	1.76e-214	2	TOP1
COMMD6	5.14e-216	0.381344	0.764	0.685	1.72e-211	2	COMMD6
LAYN	3.79e-215	0.252453	0.245	0.133	1.27e-210	2	LAYN
LGALS3	6.84e-214	0.281591	0.945	0.866	2.29e-209	2	LGALS3
UQCRB	2.9e-212	0.340263	0.798	0.724	9.74e-208	2	UQCRB
PRNP	6.21e-212	0.402301	0.486	0.375	2.08e-207	2	PRNP
CRIP1	9.53e-212	0.390072	0.263	0.145	3.2e-207	2	CRIP1
CENPC	1.27e-211	0.325154	0.306	0.185	4.26e-207	2	CENPC
EZR	1.34e-209	0.380891	0.394	0.268	4.51e-205	2	EZR
SERPINH1	5.76e-208	0.36604	0.32	0.197	1.93e-203	2	SERPINH1
RBM39	4.44e-207	0.465085	0.693	0.627	1.49e-202	2	RBM39
RPL26	5.98e-207	0.400428	0.949	0.9	2e-202	2	RPL26
MIR22HG	9.01e-207	0.58901	0.448	0.344	3.02e-202	2	MIR22HG
FBXO2	9.18e-207	0.331423	0.666	0.545	3.08e-202	2	FBXO2
UBE2D1	1.17e-206	0.492192	0.407	0.293	3.92e-202	2	UBE2D1
RPS14	3.69e-206	0.392818	0.979	0.94	1.24e-201	2	RPS14
CITED2	1.34e-205	0.358604	0.362	0.233	4.49e-201	2	CITED2
SERPINI1	3.47e-204	0.253014	0.316	0.192	1.16e-199	2	SERPINI1
RPS12	2.01e-203	0.302226	0.995	0.975	6.75e-199	2	RPS12
TSC22D2	1.6e-199	0.276281	0.263	0.15	5.37e-195	2	TSC22D2
BARX1	5.35e-199	0.254256	0.321	0.198	1.8e-194	2	BARX1
TUBB2A	2.07e-198	0.426874	0.425	0.303	6.93e-194	2	TUBB2A
MEF2C	4.29e-197	0.308457	0.255	0.144	1.44e-192	2	MEF2C
GOT1	5.11e-197	0.447414	0.307	0.196	1.71e-192	2	GOT1
CST3	4.59e-196	0.393547	0.936	0.849	1.54e-191	2	CST3
SNHG7	1.11e-195	0.369259	0.415	0.295	3.72e-191	2	SNHG7
HNRNPH3	3.35e-195	0.461874	0.672	0.606	1.12e-190	2	HNRNPH3
PLAC91	1.56e-193	0.463611	0.741	0.619	5.25e-189	2	PLAC9
FRZB1	3.44e-193	0.895477	0.563	0.476	1.15e-188	2	FRZB
RPL3	1.85e-192	0.319746	0.979	0.937	6.2e-188	2	RPL3
ARID5B	6.36e-192	0.744944	0.474	0.381	2.13e-187	2	ARID5B
UBE2S	6.55e-192	0.677521	0.65	0.589	2.2e-187	2	UBE2S
AC108134.2	3.89e-190	0.682914	0.139	0.06	1.31e-185	2	AC108134.2
YTHDC1	3.19e-189	0.397598	0.475	0.369	1.07e-184	2	YTHDC1
KCNQ1OT1	5.82e-189	0.657122	0.461	0.347	1.95e-184	2	KCNQ1OT1
C2orf401	4.15e-187	0.409414	0.993	0.969	1.39e-182	2	C2orf40
TUBB4B	2.02e-186	0.602082	0.711	0.652	6.78e-182	2	TUBB4B
MCL1	1.01e-185	0.40766	0.52	0.419	3.4e-181	2	MCL1
HLA-E	7.16e-184	0.368235	0.671	0.588	2.4e-179	2	HLA-E
GTF2B	1.04e-183	0.418208	0.511	0.413	3.5e-179	2	GTF2B
HSPA9	2.75e-182	0.680396	0.594	0.549	9.21e-178	2	HSPA9
RPL17	3.9e-182	0.384452	0.501	0.401	1.31e-177	2	RPL17
LDHA	7.8e-181	0.423156	0.841	0.773	2.62e-176	2	LDHA
PPP1R10	1.41e-179	0.420616	0.546	0.448	4.74e-175	2	PPP1R10
HEXIM1	1.32e-178	0.453545	0.374	0.262	4.43e-174	2	HEXIM1
CFH	1.26e-177	0.684222	0.842	0.771	4.24e-173	2	CFH
CTBS	3.8e-177	0.25074	0.387	0.265	1.27e-172	2	CTBS
BEX4	1.75e-176	0.315739	0.411	0.296	5.88e-172	2	BEX4
UBE2D3	6.1e-176	0.38312	0.791	0.745	2.05e-171	2	UBE2D3
RPS11	7.16e-176	0.340984	0.922	0.868	2.4e-171	2	RPS11
HERPUD1	8.4e-176	0.61283	0.71	0.64	2.82e-171	2	HERPUD1
RPLP1	2.31e-174	0.262033	0.998	0.982	7.73e-170	2	RPLP1
NBL1	6.47e-172	0.446419	0.315	0.204	2.17e-167	2	NBL1
MIF1	1.18e-171	0.39416	0.773	0.709	3.97e-167	2	MIF
CCDC59	3.48e-171	0.427041	0.503	0.418	1.17e-166	2	CCDC59
CREBRF	5.97e-171	0.280079	0.335	0.219	2e-166	2	CREBRF
KPNA2	1.41e-170	0.311157	0.265	0.16	4.74e-166	2	KPNA2
RPL4	6.89e-170	0.312488	0.803	0.748	2.31e-165	2	RPL4
GABPB1-AS1	7.89e-170	0.433515	0.372	0.27	2.65e-165	2	GABPB1-AS1
CAMLG	1.5e-169	0.299592	0.467	0.355	5.03e-165	2	CAMLG
MIR4435-2HG	1.48e-167	0.625623	0.349	0.248	4.97e-163	2	MIR4435-2HG
GABARAPL2	1.06e-166	0.26484	0.82	0.735	3.54e-162	2	GABARAPL2
UBE2B	4.52e-166	0.418244	0.801	0.746	1.52e-161	2	UBE2B
CCT4	5.85e-166	0.432656	0.617	0.561	1.96e-161	2	CCT4
RPS27A	1.32e-165	0.308765	0.996	0.972	4.44e-161	2	RPS27A
CFAP20	3.1e-163	0.265095	0.33	0.221	1.04e-158	2	CFAP20
EPC1	1.19e-162	0.396921	0.489	0.393	4e-158	2	EPC1
ZRANB2	3.07e-162	0.398317	0.502	0.415	1.03e-157	2	ZRANB2
HMGN3	1.73e-161	0.270188	0.333	0.221	5.8e-157	2	HMGN3
RPL41	2.67e-159	0.27147	0.998	0.977	8.94e-155	2	RPL41
NDUFA1	1.37e-158	0.256194	0.721	0.641	4.58e-154	2	NDUFA1
RPL13	3.82e-158	0.302041	0.995	0.971	1.28e-153	2	RPL13
CTSK	8.08e-158	0.256018	0.393	0.277	2.71e-153	2	CTSK
RPL37A	5.19e-157	0.370356	0.963	0.921	1.74e-152	2	RPL37A
CPEB4	5.08e-155	0.342898	0.472	0.367	1.7e-150	2	CPEB4
BNIP3	9.15e-155	0.461795	0.607	0.53	3.07e-150	2	BNIP3
GAS6	1.13e-154	0.291554	0.371	0.26	3.79e-150	2	GAS6
OMD	5.47e-154	0.434333	0.397	0.284	1.83e-149	2	OMD
EIF3E	1.61e-153	0.300153	0.647	0.564	5.4e-149	2	EIF3E
GSN	4.18e-153	0.432975	0.617	0.511	1.4e-148	2	GSN
RPL23A	2.85e-152	0.332178	0.931	0.881	9.56e-148	2	RPL23A
TIMP4	6.82e-152	0.462167	0.371	0.261	2.29e-147	2	TIMP4
BCAS2	4.22e-151	0.362038	0.481	0.387	1.41e-146	2	BCAS2
MIA1	5.01e-151	0.332744	0.798	0.707	1.68e-146	2	MIA
SON	5.54e-151	0.352909	0.712	0.65	1.86e-146	2	SON
UAP1	4.71e-149	0.39023	0.655	0.591	1.58e-144	2	UAP1
OSER1	3.41e-148	0.301378	0.441	0.338	1.15e-143	2	OSER1
DNAJB9	1.37e-146	0.476189	0.591	0.511	4.61e-142	2	DNAJB9
PDCD4	2.3e-146	0.28066	0.382	0.276	7.72e-142	2	PDCD4
EMP1	7.14e-146	0.278239	0.59	0.491	2.4e-141	2	EMP1
RPL32	1.43e-145	0.263634	0.993	0.968	4.79e-141	2	RPL32
DLX5	2.59e-144	0.250495	0.16	0.082	8.68e-140	2	DLX5
SKIL	5.13e-144	0.370268	0.546	0.452	1.72e-139	2	SKIL
PNN	1.29e-143	0.394696	0.523	0.446	4.31e-139	2	PNN
RBM3	1.73e-143	0.296877	0.598	0.514	5.81e-139	2	RBM3
HNRNPC	1.08e-142	0.424206	0.736	0.699	3.63e-138	2	HNRNPC
EPB41L2	2.76e-142	0.26325	0.334	0.231	9.26e-138	2	EPB41L2
HLA-A	9.88e-142	0.276714	0.792	0.73	3.31e-137	2	HLA-A
EPB41L4A-AS1	2.4e-141	0.33203	0.549	0.465	8.05e-137	2	EPB41L4A-AS1
PPP2R2A	4.12e-141	0.292362	0.411	0.315	1.38e-136	2	PPP2R2A
SNX3	1.17e-140	0.303986	0.72	0.655	3.93e-136	2	SNX3
NUFIP2	1.46e-140	0.402277	0.488	0.401	4.9e-136	2	NUFIP2
UBL3	1.34e-137	0.288566	0.522	0.43	4.48e-133	2	UBL3
NRN1	2.87e-137	0.347752	0.45	0.346	9.62e-133	2	NRN1
PEA15	3.04e-137	0.345768	0.376	0.283	1.02e-132	2	PEA15
RPS16	2.06e-136	0.315394	0.916	0.865	6.9e-132	2	RPS16
CDO11	5.94e-135	0.309753	0.644	0.536	1.99e-130	2	CDO1
RPL13A	1.32e-134	0.304993	0.834	0.788	4.42e-130	2	RPL13A
SCARA3	4.54e-134	0.29903	0.396	0.291	1.52e-129	2	SCARA3
LUC7L3	2.76e-133	0.320657	0.515	0.429	9.25e-129	2	LUC7L3
CYB5R3	6.13e-133	0.260909	0.591	0.496	2.05e-128	2	CYB5R3
CD9	1.32e-132	0.269101	0.772	0.663	4.42e-128	2	CD9
COX7A1	4.6e-130	0.25466	0.578	0.482	1.54e-125	2	COX7A1
EIF1	1.73e-127	0.419824	0.996	0.975	5.81e-123	2	EIF1
RSL24D11	3.95e-127	0.398762	0.664	0.62	1.32e-122	2	RSL24D1
RHOBTB3	8.09e-126	0.317167	0.428	0.337	2.71e-121	2	RHOBTB3
SESN2	3.02e-125	0.339674	0.268	0.18	1.01e-120	2	SESN2
MPLKIP	1.23e-122	0.278083	0.422	0.334	4.12e-118	2	MPLKIP
ARL4D	5.42e-122	0.279665	0.229	0.142	1.82e-117	2	ARL4D
RPL12	1.77e-121	0.25727	0.979	0.935	5.92e-117	2	RPL12
CHRDL2	2.62e-121	0.649829	0.214	0.13	8.8e-117	2	CHRDL2
RPL38	9.78e-121	0.308218	0.907	0.865	3.28e-116	2	RPL38
IGFBP6	1.05e-120	0.712741	0.727	0.634	3.53e-116	2	IGFBP6
IER2	6.12e-120	0.562534	0.756	0.68	2.05e-115	2	IER2
SRSF11	1e-118	0.278124	0.603	0.531	3.37e-114	2	SRSF11
CALM2	2.11e-117	0.304785	0.89	0.835	7.09e-113	2	CALM2
ELOC	2.23e-117	0.30619	0.695	0.65	7.49e-113	2	ELOC
CHD1	7.32e-116	0.266877	0.405	0.317	2.45e-111	2	CHD1
CYCS	8.15e-116	0.409439	0.689	0.661	2.73e-111	2	CYCS
PPP1R3C	2.23e-114	0.315557	0.275	0.187	7.48e-110	2	PPP1R3C
PITHD1	7.93e-113	0.276853	0.451	0.368	2.66e-108	2	PITHD1
AKIRIN2	1.39e-112	0.394079	0.5	0.439	4.67e-108	2	AKIRIN2
OTUD6B-AS1	9.49e-112	0.277189	0.528	0.452	3.18e-107	2	OTUD6B-AS1
PRPF38B	2.14e-111	0.28212	0.45	0.369	7.16e-107	2	PRPF38B
BHLHE41	4.32e-111	0.338085	0.301	0.211	1.45e-106	2	BHLHE41
RPS21	1.02e-110	0.278733	0.887	0.84	3.42e-106	2	RPS21
TSPO	1.14e-110	0.257565	0.82	0.718	3.82e-106	2	TSPO
SRSF2	5.48e-107	0.340476	0.598	0.54	1.84e-102	2	SRSF2
RPS8	1.35e-106	0.337331	0.988	0.949	4.52e-102	2	RPS8
IDI1	1.09e-104	0.306943	0.521	0.445	3.65e-100	2	IDI1
MEG3	1.38e-102	0.540283	0.416	0.349	4.64e-98	2	MEG3
TXNIP	1.49e-102	0.397746	0.319	0.234	5e-98	2	TXNIP
HMGN2	4.99e-102	0.30757	0.634	0.57	1.67e-97	2	HMGN2
HES1	2.41e-100	0.45808	0.344	0.254	8.09e-96	2	HES1
PNRC2	7.58e-98	0.278305	0.654	0.608	2.54e-93	2	PNRC2
CYTOR	8.76e-98	0.539295	0.398	0.332	2.94e-93	2	CYTOR
RGS2	1.33e-97	0.274425	0.396	0.301	4.46e-93	2	RGS2
BAZ1A	5.18e-97	0.256208	0.334	0.253	1.74e-92	2	BAZ1A
KLF4	6.94e-96	0.360897	0.533	0.463	2.33e-91	2	KLF4
RBP41	1.06e-95	0.357938	0.679	0.599	3.56e-91	2	RBP4
PHLDA2	4.23e-93	0.364655	0.694	0.627	1.42e-88	2	PHLDA2
GPBP1	6.05e-93	0.268652	0.509	0.436	2.03e-88	2	GPBP1
TSC22D1	9.37e-92	0.305142	0.841	0.753	3.14e-87	2	TSC22D1
EIF3I	1.75e-91	0.296518	0.648	0.608	5.87e-87	2	EIF3I
SERPING1	2.69e-90	0.263716	0.563	0.49	9.02e-86	2	SERPING1
VKORC11	1.26e-89	0.273439	0.699	0.61	4.22e-85	2	VKORC1
OGN	2.71e-89	0.512299	0.743	0.673	9.1e-85	2	OGN
GNPDA1	3.9e-89	0.253712	0.355	0.274	1.31e-84	2	GNPDA1
BTG1	9.23e-89	0.333235	0.852	0.809	3.1e-84	2	BTG1
SOX41	3.96e-88	0.260722	0.517	0.422	1.33e-83	2	SOX4
NOP58	9.67e-87	0.265721	0.424	0.353	3.24e-82	2	NOP58
PTGES3	2.27e-85	0.336766	0.83	0.79	7.61e-81	2	PTGES3
ABI3BP	5.49e-84	0.363298	0.596	0.499	1.84e-79	2	ABI3BP
PNP	2.29e-83	0.504341	0.555	0.532	7.69e-79	2	PNP
NR4A2	2.2e-82	0.257293	0.238	0.164	7.39e-78	2	NR4A2
KLF10	4.48e-81	0.336302	0.478	0.401	1.5e-76	2	KLF10
FIBIN	1.23e-76	0.260579	0.219	0.152	4.12e-72	2	FIBIN
LINC00324	8.37e-76	0.348357	0.137	0.082	2.81e-71	2	LINC00324
TUBA1C1	1.48e-70	0.293668	0.554	0.505	4.98e-66	2	TUBA1C
ANGPTL2	9.44e-68	0.258484	0.281	0.214	3.17e-63	2	ANGPTL2
SFPQ	8.9e-64	0.293484	0.663	0.655	2.98e-59	2	SFPQ
DUSP1	3.38e-61	0.52793	0.617	0.54	1.13e-56	2	DUSP1
NUPR1	3.66e-61	0.286613	0.885	0.853	1.23e-56	2	NUPR1
STIP1	1.17e-60	0.285456	0.489	0.445	3.93e-56	2	STIP1
TAC1	2.14e-60	0.459564	0.298	0.233	7.18e-56	2	TAC1
THBD	3.71e-60	0.322006	0.238	0.174	1.25e-55	2	THBD
EIF4A1	6.58e-60	0.31768	0.518	0.481	2.21e-55	2	EIF4A1
CLU1	6.23e-59	0.251217	0.996	0.98	2.09e-54	2	CLU
ASPN	3.14e-56	0.625215	0.278	0.218	1.05e-51	2	ASPN
PCSK1N	6.37e-54	0.347629	0.286	0.232	2.14e-49	2	PCSK1N
IER5L	1.44e-48	0.258072	0.421	0.355	4.84e-44	2	IER5L
SLC3A21	1.28e-38	0.451353	0.768	0.761	4.28e-34	2	SLC3A2
KRT18	1.48e-36	0.310628	0.257	0.213	4.96e-32	2	KRT18
S100A4	1.69e-32	0.506279	0.548	0.507	5.65e-28	2	S100A4
COCH	8.78e-31	0.271476	0.111	0.078	2.95e-26	2	COCH
HILPDA	9.64e-31	0.296205	0.136	0.101	3.23e-26	2	HILPDA
SNORC1	9.54e-30	0.251182	0.912	0.865	3.2e-25	2	SNORC
JUNB	1.39e-28	0.425762	0.789	0.727	4.65e-24	2	JUNB
COL1A21	1.42e-28	0.48065	0.235	0.191	4.77e-24	2	COL1A2
CRLF1	1.58e-27	0.541926	0.394	0.382	5.31e-23	2	CRLF1
CTHRC1	2.33e-24	0.326439	0.328	0.292	7.81e-20	2	CTHRC1
SOCS3	7.06e-23	0.376838	0.419	0.383	2.37e-18	2	SOCS3
COL9A31	4.59e-22	0.265108	0.831	0.756	1.54e-17	2	COL9A3
GEM	1.19e-17	0.259073	0.587	0.57	3.97e-13	2	GEM
CCDC801	1.86e-14	0.250957	0.541	0.512	6.23e-10	2	CCDC80
PRELP1	5.98e-11	0.285085	0.823	0.796	2.01e-06	2	PRELP
ANGPTL4	0.000249952	0.327905	0.488	0.488	1	2	ANGPTL4
MT-CO3	0	2.51992	0.877	0.868	0	3	MT-CO3
MT-ND4	0	2.3133	0.891	0.906	0	3	MT-ND4
MT-CYB	0	2.16834	0.799	0.866	0	3	MT-CYB
MT-ND1	0	2.06546	0.773	0.81	0	3	MT-ND1
MT-ATP6	0	1.94553	0.925	0.913	0	3	MT-ATP6
MT-CO1	0	1.84752	0.909	0.919	0	3	MT-CO1
MT-ND2	0	1.79812	0.889	0.907	0	3	MT-ND2
MT-ND3	0	1.74918	0.877	0.879	0	3	MT-ND3
MT-CO2	0	1.64166	0.919	0.919	0	3	MT-CO2
TNFRSF11B1	0	0.670405	0.969	0.934	0	3	TNFRSF11B
FN11	0	0.520679	0.976	0.949	0	3	FN1
MMP3	2.01e-305	0.658943	0.98	0.959	6.73e-301	3	MMP3
SLC7A2	3.37e-295	0.649751	0.88	0.847	1.13e-290	3	SLC7A2
MT-ND5	1.14e-279	2.68957	0.708	0.774	3.81e-275	3	MT-ND5
INHBA1	1.01e-277	0.660515	0.939	0.921	3.39e-273	3	INHBA
CD551	4.52e-275	0.694387	0.929	0.928	1.51e-270	3	CD55
COL6A11	1.31e-271	0.84583	0.857	0.86	4.4e-267	3	COL6A1
COMP1	3.04e-266	0.607345	0.968	0.963	1.02e-261	3	COMP
SERPINE2	2.24e-254	0.524785	0.946	0.919	7.52e-250	3	SERPINE2
PLCG21	2.17e-234	0.327484	0.242	0.552	7.29e-230	3	PLCG2
HSPA5	2.74e-214	0.757142	0.825	0.886	9.18e-210	3	HSPA5
SLC39A14	1.02e-203	0.61984	0.815	0.875	3.42e-199	3	SLC39A14
COL6A21	4.62e-194	0.652783	0.864	0.905	1.55e-189	3	COL6A2
CILP1	4.55e-179	0.742762	0.776	0.737	1.53e-174	3	CILP
FMOD1	4.3e-166	0.681588	0.805	0.855	1.44e-161	3	FMOD
HSP90B11	1e-160	0.670379	0.864	0.926	3.36e-156	3	HSP90B1
DCN1	3.7e-153	0.363164	0.988	0.975	1.24e-148	3	DCN
COL2A11	4.23e-146	0.614123	0.808	0.762	1.42e-141	3	COL2A1
IL13RA1	2.42e-142	0.250973	0.211	0.464	8.11e-138	3	IL13RA1
SPTBN1	2.48e-133	0.269666	0.154	0.357	8.3e-129	3	SPTBN1
TMCO3	2.19e-131	0.255891	0.198	0.431	7.34e-127	3	TMCO3
ERP44	6.72e-126	0.265243	0.203	0.438	2.25e-121	3	ERP44
TM9SF2	2.16e-122	0.284073	0.22	0.464	7.26e-118	3	TM9SF2
CXCL8	1.55e-121	0.641487	0.657	0.588	5.18e-117	3	CXCL8
SLC39A7	2.29e-119	0.264546	0.257	0.525	7.68e-115	3	SLC39A7
GALNT2	2.2e-118	0.278785	0.17	0.374	7.37e-114	3	GALNT2
RCN1	2.31e-117	0.28068	0.246	0.505	7.76e-113	3	RCN1
OS9	3.81e-117	0.289574	0.249	0.512	1.28e-112	3	OS9
C6orf62	4.44e-116	0.271907	0.299	0.596	1.49e-111	3	C6orf62
TRPS1	5.08e-116	0.27803	0.262	0.528	1.7e-111	3	TRPS1
SERPINA11	3.51e-115	0.495215	0.925	0.933	1.18e-110	3	SERPINA1
MMP14	8.63e-115	0.277543	0.159	0.35	2.89e-110	3	MMP14
TFRC	2.9e-114	0.264513	0.207	0.433	9.73e-110	3	TFRC
MT-ND4L	5.13e-113	1.85085	0.641	0.771	1.72e-108	3	MT-ND4L
SRPRA	8.14e-112	0.279763	0.274	0.55	2.73e-107	3	SRPRA
PTPRM	1.29e-110	0.275581	0.152	0.335	4.32e-106	3	PTPRM
FAT1	7.9e-110	0.260586	0.137	0.308	2.65e-105	3	FAT1
FLNA	1.55e-109	0.28267	0.247	0.492	5.21e-105	3	FLNA
UGGT2	2.96e-109	0.263472	0.16	0.347	9.93e-105	3	UGGT2
SERPINE1	1.46e-108	0.255457	0.196	0.398	4.91e-104	3	SERPINE1
TRPV41	4.21e-107	0.265493	0.186	0.386	1.41e-102	3	TRPV4
SLC20A1	5.96e-106	0.298052	0.261	0.516	2e-101	3	SLC20A1
EXT2	8.66e-106	0.258578	0.127	0.289	2.9e-101	3	EXT2
ABHD2	1.34e-105	0.272657	0.172	0.364	4.48e-101	3	ABHD2
PSD3	1.76e-105	0.265816	0.281	0.547	5.9e-101	3	PSD3
GLG1	1.96e-104	0.294012	0.158	0.341	6.58e-100	3	GLG1
RCN3	2.38e-104	0.267473	0.282	0.555	7.99e-100	3	RCN3
KDM7A	1.44e-103	0.270631	0.24	0.476	4.82e-99	3	KDM7A
QSOX1	2.82e-102	0.307565	0.23	0.461	9.45e-98	3	QSOX1
ITPR3	2.83e-102	0.263049	0.169	0.355	9.51e-98	3	ITPR3
SLC29A11	6.4e-102	0.257201	0.179	0.368	2.15e-97	3	SLC29A1
HSD17B12	1.11e-100	0.322156	0.245	0.49	3.73e-96	3	HSD17B12
CDR1	2.69e-100	0.30265	0.199	0.4	9.02e-96	3	CDR1
MDM2	3.03e-100	0.291523	0.242	0.478	1.02e-95	3	MDM2
SEL1L	1.97e-99	0.332309	0.182	0.378	6.61e-95	3	SEL1L
SEC61A1	2.85e-99	0.383213	0.245	0.489	9.57e-95	3	SEC61A1
ITGB5	3.04e-94	0.306992	0.278	0.537	1.02e-89	3	ITGB5
CD46	1.77e-93	0.343936	0.254	0.498	5.92e-89	3	CD46
NFE2L1	1.82e-92	0.314352	0.178	0.363	6.1e-88	3	NFE2L1
HSPG2	4.19e-92	0.277518	0.132	0.285	1.4e-87	3	HSPG2
IVNS1ABP	3.48e-91	0.276162	0.281	0.534	1.17e-86	3	IVNS1ABP
VASN	1.27e-90	0.339763	0.278	0.527	4.27e-86	3	VASN
RPN1	7.36e-90	0.371336	0.237	0.465	2.47e-85	3	RPN1
BMP6	1.75e-89	0.314709	0.223	0.433	5.88e-85	3	BMP6
IGF2R	2.3e-89	0.256131	0.126	0.274	7.7e-85	3	IGF2R
MINPP1	1.68e-87	0.302079	0.164	0.334	5.64e-83	3	MINPP1
PLA2G2A1	9.23e-87	0.390027	0.892	0.91	3.09e-82	3	PLA2G2A
CCDC802	6.12e-86	0.273335	0.293	0.539	2.05e-81	3	CCDC80
SQLE1	1.8e-85	0.329906	0.207	0.401	6.04e-81	3	SQLE
MELTF1	3.64e-85	0.35497	0.237	0.454	1.22e-80	3	MELTF
SERPINA51	1.87e-84	0.251074	0.189	0.369	6.26e-80	3	SERPINA5
APLP2	3.4e-84	0.320495	0.335	0.627	1.14e-79	3	APLP2
HAPLN11	4.7e-84	0.482262	0.772	0.857	1.58e-79	3	HAPLN1
CRELD21	9.46e-83	0.29139	0.22	0.417	3.17e-78	3	CRELD2
SPARC1	2.02e-82	0.619694	0.718	0.738	6.77e-78	3	SPARC
ATP1B11	1.99e-80	0.270844	0.327	0.592	6.67e-76	3	ATP1B1
APP	1.11e-77	0.357822	0.298	0.556	3.71e-73	3	APP
PDIA3	2.45e-77	0.652974	0.678	0.84	8.23e-73	3	PDIA3
CTNNB1	3.72e-76	0.304585	0.309	0.568	1.25e-71	3	CTNNB1
ACAN1	8.76e-75	0.507776	0.773	0.818	2.94e-70	3	ACAN
P3H21	1.23e-74	0.670523	0.622	0.671	4.11e-70	3	P3H2
ATP1A1	3.03e-74	0.387939	0.312	0.583	1.02e-69	3	ATP1A1
PLOD21	2.19e-73	0.628206	0.674	0.808	7.36e-69	3	PLOD2
CDON	3.14e-73	0.29953	0.161	0.313	1.05e-68	3	CDON
THBS1	5.11e-71	0.287027	0.304	0.53	1.71e-66	3	THBS1
SRPX21	1.5e-70	0.310404	0.264	0.48	5.02e-66	3	SRPX2
COL3A1	7.56e-70	0.592035	0.656	0.678	2.54e-65	3	COL3A1
MRC2	8.86e-70	0.304111	0.156	0.3	2.97e-65	3	MRC2
PRSS23	1.43e-69	0.256301	0.278	0.491	4.78e-65	3	PRSS23
TM9SF3	1.87e-66	0.367179	0.322	0.588	6.26e-62	3	TM9SF3
VEGFA	1.9e-66	0.268939	0.356	0.614	6.39e-62	3	VEGFA
CD109	2.65e-66	0.374881	0.25	0.453	8.9e-62	3	CD109
SCD	3.87e-65	0.304919	0.112	0.227	1.3e-60	3	SCD
LIF1	1.38e-64	0.341181	0.289	0.484	4.64e-60	3	LIF
HMGCR1	2.04e-63	0.388512	0.193	0.356	6.85e-59	3	HMGCR
FSTL1	6.41e-63	0.28866	0.322	0.564	2.15e-58	3	FSTL1
CSPG4	1.17e-61	0.455173	0.219	0.4	3.92e-57	3	CSPG4
DSC21	4.1e-61	0.250301	0.097	0.198	1.38e-56	3	DSC2
LOX1	1.45e-59	0.283727	0.176	0.316	4.87e-55	3	LOX
B3GNT7	2.92e-59	0.336457	0.17	0.311	9.79e-55	3	B3GNT7
COL5A1	4.95e-58	0.326743	0.139	0.261	1.66e-53	3	COL5A1
CYP51A1	5.74e-56	0.413084	0.189	0.342	1.92e-51	3	CYP51A1
HYOU1	8.03e-55	0.39029	0.209	0.372	2.69e-50	3	HYOU1
RRBP1	1.64e-54	0.353878	0.355	0.621	5.49e-50	3	RRBP1
COL6A31	2.43e-54	0.728502	0.601	0.666	8.16e-50	3	COL6A3
COL12A1	4.39e-54	0.343356	0.192	0.338	1.47e-49	3	COL12A1
ICAM11	7.13e-54	0.783297	0.598	0.7	2.39e-49	3	ICAM1
PRELP2	2.21e-53	0.478293	0.747	0.805	7.41e-49	3	PRELP
FAM3C1	1.82e-52	0.27218	0.401	0.694	6.09e-48	3	FAM3C
CD631	2.57e-52	0.287013	0.894	0.954	8.63e-48	3	CD63
C1orf56	6.06e-52	0.31756	0.184	0.322	2.03e-47	3	C1orf56
GOLIM4	1.67e-51	0.38578	0.34	0.59	5.61e-47	3	GOLIM4
COL5A2	4.46e-50	0.386963	0.266	0.449	1.5e-45	3	COL5A2
NRP2	5.77e-49	0.488944	0.668	0.754	1.94e-44	3	NRP2
PCOLCE21	7e-49	0.357777	0.804	0.887	2.35e-44	3	PCOLCE2
CALR1	2.05e-48	0.519031	0.683	0.841	6.88e-44	3	CALR
ACSL3	3.03e-48	0.357969	0.364	0.63	1.02e-43	3	ACSL3
STT3B	4.92e-48	0.452342	0.279	0.488	1.65e-43	3	STT3B
BGN	5.5e-48	0.360885	0.803	0.913	1.84e-43	3	BGN
CTGF1	2.29e-47	0.308556	0.344	0.553	7.67e-43	3	CTGF
ITIH5	1.77e-46	0.308423	0.115	0.213	5.95e-42	3	ITIH5
FAM129B1	3.88e-46	0.378566	0.315	0.536	1.3e-41	3	FAM129B
EDIL3	1.18e-41	0.340819	0.405	0.688	3.96e-37	3	EDIL3
PTGS2	1.4e-41	0.279236	0.293	0.464	4.7e-37	3	PTGS2
SDC4	1.13e-39	0.626025	0.634	0.793	3.8e-35	3	SDC4
GOLM11	8.32e-39	0.369456	0.369	0.615	2.79e-34	3	GOLM1
SPP11	6.95e-38	0.534213	0.418	0.37	2.33e-33	3	SPP1
EMP21	8.8e-38	0.28928	0.423	0.697	2.95e-33	3	EMP2
ACKR3	1.06e-37	0.307295	0.36	0.576	3.54e-33	3	ACKR3
IGFBP31	1.68e-37	0.552362	0.495	0.478	5.65e-33	3	IGFBP3
LOXL41	2.01e-36	0.340943	0.166	0.274	6.73e-32	3	LOXL4
PDIA61	1.05e-35	0.516391	0.65	0.819	3.52e-31	3	PDIA6
PDIA41	1.64e-35	0.463657	0.296	0.485	5.51e-31	3	PDIA4
CCPG1	9.41e-35	0.258226	0.456	0.742	3.16e-30	3	CCPG1
LMAN11	9.64e-34	0.290321	0.413	0.68	3.23e-29	3	LMAN1
PAPPA1	1.83e-33	0.365056	0.274	0.433	6.15e-29	3	PAPPA
BCAT11	6.99e-32	0.335428	0.422	0.68	2.35e-27	3	BCAT1
XIST	1.55e-31	0.418654	0.24	0.379	5.2e-27	3	XIST
CLU2	1.42e-30	0.259859	0.992	0.981	4.76e-26	3	CLU
ITGA51	4.56e-29	0.487965	0.354	0.576	1.53e-24	3	ITGA5
ENPP11	9.35e-29	0.44229	0.356	0.562	3.13e-24	3	ENPP1
IL6ST	2.59e-28	0.353519	0.424	0.693	8.7e-24	3	IL6ST
COL9A32	8.04e-28	0.465898	0.684	0.776	2.7e-23	3	COL9A3
TMED10	1.96e-27	0.286166	0.456	0.753	6.58e-23	3	TMED10
MFGE8	3.4e-27	0.317229	0.463	0.739	1.14e-22	3	MFGE8
PPP3CA	1.75e-26	0.287819	0.46	0.736	5.88e-22	3	PPP3CA
COL11A11	9.84e-26	0.377538	0.325	0.497	3.3e-21	3	COL11A1
TFPI21	1.85e-24	0.281129	0.215	0.318	6.22e-20	3	TFPI2
ABI3BP1	5.34e-24	0.494139	0.365	0.529	1.79e-19	3	ABI3BP
TNC	8.24e-24	0.387345	0.292	0.44	2.76e-19	3	TNC
LAMB31	1.53e-23	0.763392	0.484	0.546	5.12e-19	3	LAMB3
NT5E1	2.88e-22	0.495031	0.617	0.777	9.65e-18	3	NT5E
COL9A2	1.06e-20	0.451954	0.336	0.514	3.57e-16	3	COL9A2
TMEM30A	5.7e-20	0.458328	0.4	0.642	1.91e-15	3	TMEM30A
SPPL2A	8.98e-20	0.392915	0.427	0.698	3.01e-15	3	SPPL2A
NOS2	4.87e-19	0.353718	0.221	0.319	1.63e-14	3	NOS2
LRP1	4.22e-18	0.430807	0.395	0.626	1.41e-13	3	LRP1
MANF1	1.22e-17	0.352563	0.46	0.704	4.08e-13	3	MANF
CANX	1.3e-17	0.384394	0.453	0.727	4.36e-13	3	CANX
EMILIN11	1.06e-16	0.593537	0.301	0.453	3.55e-12	3	EMILIN1
MT-ATP8	1.41e-16	1.69359	0.304	0.335	4.73e-12	3	MT-ATP8
ITGB1	2.41e-15	0.510309	0.652	0.843	8.08e-11	3	ITGB1
MSMO11	8.43e-15	0.553347	0.355	0.534	2.83e-10	3	MSMO1
MT-ND6	8.14e-12	1.00102	0.31	0.355	2.73e-07	3	MT-ND6
SLC5A3	2.22e-11	0.400449	0.451	0.668	7.43e-07	3	SLC5A3
CD44	5.58e-11	0.46195	0.593	0.797	1.87e-06	3	CD44
PLAUR1	6.46e-11	0.280068	0.506	0.733	2.17e-06	3	PLAUR
LCN21	9.57e-11	0.400085	0.592	0.628	3.21e-06	3	LCN2
MTRNR2L8	1.01e-09	2.10422	0.14	0.195	3.37e-05	3	MTRNR2L8
CHI3L21	1.12e-09	0.384723	0.706	0.775	3.75e-05	3	CHI3L2
P4HB	1.4e-09	0.390966	0.46	0.709	4.69e-05	3	P4HB
PDPN1	1.62e-09	0.279767	0.703	0.83	5.45e-05	3	PDPN
CSF11	2.14e-09	0.478825	0.368	0.513	7.18e-05	3	CSF1
CHAD1	5e-09	0.331091	0.487	0.659	0.000167847	3	CHAD
TMED91	1.7e-07	0.262162	0.543	0.803	0.0057083	3	TMED9
SMOC21	2.36e-07	0.626323	0.472	0.603	0.0079221	3	SMOC2
DNAJC3	5.56e-07	0.45201	0.464	0.713	0.0186369	3	DNAJC3
NEAT1	5.76e-07	0.3177	0.798	0.909	0.0193025	3	NEAT1
IBSP1	3.46e-05	0.624182	0.182	0.171	1	3	IBSP
MATN31	7.18e-05	0.506372	0.322	0.439	1	3	MATN3
AC092069.1	0.000128854	0.350464	0.091	0.116	1	3	AC092069.1
OGN1	0.000660313	0.418701	0.564	0.696	1	3	OGN
CFH1	0.00263046	0.281607	0.624	0.797	1	3	CFH
IGFBP71	0.00550003	0.261243	0.549	0.726	1	3	IGFBP7
COL11A21	0.00568145	0.587119	0.418	0.593	1	3	COL11A2
HBB	0	6.95823	0.784	0.316	0	4	HBB
HBA2	0	6.27432	0.704	0.175	0	4	HBA2
HBA1	0	5.79326	0.663	0.122	0	4	HBA1
HBM	0	1.75952	0.153	0.008	0	4	HBM
SNCA	0	1.51234	0.182	0.036	0	4	SNCA
ALAS2	0	1.08247	0.112	0.005	0	4	ALAS2
RIOK3	3.35e-207	0.33891	0.193	0.533	1.12e-202	4	RIOK3
GLRX5	1.65e-194	0.334596	0.151	0.445	5.55e-190	4	GLRX5
MSMP1	5.25e-178	1.33247	0.065	0.268	1.76e-173	4	MSMP
GUK1	3.14e-124	0.281392	0.372	0.794	1.05e-119	4	GUK1
MKRN1	1.09e-107	0.344787	0.105	0.284	3.66e-103	4	MKRN1
BNIP3L	2.57e-93	0.624365	0.265	0.56	8.61e-89	4	BNIP3L
BCL2L1	1.09e-65	0.254708	0.066	0.175	3.65e-61	4	BCL2L1
FBXO7	2.68e-64	0.44619	0.103	0.235	8.99e-60	4	FBXO7
FKBP8	8.7e-56	0.760388	0.209	0.407	2.92e-51	4	FKBP8
MXI1	1.89e-53	0.394062	0.083	0.189	6.33e-49	4	MXI1
SLC25A39	4.19e-50	0.708164	0.183	0.352	1.4e-45	4	SLC25A39
PIP4K2A	1.66e-39	0.26216	0.053	0.125	5.56e-35	4	PIP4K2A
UBB1	5.88e-25	0.393616	0.547	0.918	1.97e-20	4	UBB
GYPC1	2.37e-19	0.86448	0.301	0.502	7.94e-15	4	GYPC
FAM210B	2.51e-17	0.681947	0.127	0.202	8.42e-13	4	FAM210B
DCAF12	4.05e-15	0.417235	0.069	0.114	1.36e-10	4	DCAF12
SLC25A37	1.58e-14	1.12284	0.519	0.762	5.29e-10	4	SLC25A37
BLVRB	3.21e-14	1.26853	0.193	0.299	1.08e-09	4	BLVRB
SERPINB2	0	2.64804	0.122	0.002	0	5	SERPINB2
HLA-DRA	0	1.99613	0.18	0.001	0	5	HLA-DRA
LCP1	0	1.95449	0.278	0.005	0	5	LCP1
PTPRC	0	1.91614	0.21	0.002	0	5	PTPRC
TYROBP	0	1.84281	0.2	0.003	0	5	TYROBP
LAPTM5	0	1.82467	0.254	0.006	0	5	LAPTM5
NUSAP1	0	1.72638	0.429	0.016	0	5	NUSAP1
CXCR4	0	1.56079	0.205	0.002	0	5	CXCR4
CENPF	0	1.48584	0.405	0.008	0	5	CENPF
UBE2C	0	1.33596	0.356	0.004	0	5	UBE2C
SAMSN1	0	1.33128	0.215	0.001	0	5	SAMSN1
MKI67	0	1.3215	0.371	0.001	0	5	MKI67
TOP2A	0	1.20955	0.395	0.002	0	5	TOP2A
CDK1	0	1.13855	0.351	0.002	0	5	CDK1
TPX2	0	1.06833	0.322	0.007	0	5	TPX2
ASPM	0	0.924101	0.298	0.002	0	5	ASPM
HLA-DQA1	0	0.883055	0.107	0	0	5	HLA-DQA1
MS4A7	0	0.831654	0.141	0.001	0	5	MS4A7
RRM2	0	0.825337	0.283	0.007	0	5	RRM2
BIRC5	0	0.794038	0.263	0.002	0	5	BIRC5
CENPU	0	0.75924	0.327	0.013	0	5	CENPU
DLGAP5	0	0.702961	0.234	0.002	0	5	DLGAP5
CD53	0	0.702361	0.117	0.001	0	5	CD53
ANLN	0	0.686985	0.234	0.002	0	5	ANLN
CCNA2	0	0.677996	0.234	0.005	0	5	CCNA2
PCLAF	0	0.657842	0.283	0.004	0	5	PCLAF
PBK	0	0.60339	0.263	0	0	5	PBK
CYTIP	0	0.601617	0.117	0.001	0	5	CYTIP
KIF23	0	0.56049	0.195	0.004	0	5	KIF23
HMMR	0	0.532761	0.205	0.004	0	5	HMMR
PRC1	0	0.52585	0.22	0.006	0	5	PRC1
DIAPH3	0	0.525469	0.244	0.002	0	5	DIAPH3
HJURP	0	0.518102	0.215	0.001	0	5	HJURP
ITGA4	0	0.508766	0.107	0.001	0	5	ITGA4
CCNB2	0	0.505255	0.2	0.004	0	5	CCNB2
TK1	0	0.48809	0.205	0.001	0	5	TK1
KNL1	0	0.48697	0.195	0.003	0	5	KNL1
CDCA3	0	0.476016	0.171	0.003	0	5	CDCA3
NCAPG	0	0.470149	0.215	0.002	0	5	NCAPG
KIF11	0	0.455173	0.21	0.005	0	5	KIF11
SPC25	0	0.443871	0.19	0	0	5	SPC25
NUF2	0	0.443809	0.205	0.002	0	5	NUF2
CKAP2L	0	0.41345	0.156	0.001	0	5	CKAP2L
AURKB	0	0.409752	0.176	0	0	5	AURKB
E2F7	0	0.408936	0.141	0.001	0	5	E2F7
ESCO2	0	0.398452	0.18	0.002	0	5	ESCO2
DEPDC1	0	0.388104	0.156	0.001	0	5	DEPDC1
KIF2C	0	0.341176	0.151	0.002	0	5	KIF2C
CDT1	0	0.325191	0.146	0.003	0	5	CDT1
SHCBP1	0	0.30044	0.171	0.002	0	5	SHCBP1
TROAP	0	0.287982	0.117	0.001	0	5	TROAP
PKMYT1	0	0.283643	0.156	0	0	5	PKMYT1
FOXM1	0	0.282257	0.146	0.002	0	5	FOXM1
BUB1B	0	0.270066	0.107	0	0	5	BUB1B
CEP55	0	0.261341	0.141	0.002	0	5	CEP55
TYMS	1.66e-292	1.25994	0.4	0.022	5.58e-288	5	TYMS
CENPM	2.29e-285	0.465739	0.2	0.005	7.68e-281	5	CENPM
STMN1	2.05e-281	2.53761	0.507	0.038	6.87e-277	5	STMN1
HIST1H1B	4.88e-279	1.4114	0.229	0.007	1.64e-274	5	HIST1H1B
MMP9	6.41e-272	1.21191	0.102	0.001	2.15e-267	5	MMP9
ARHGAP11A	1.74e-246	0.42271	0.171	0.005	5.82e-242	5	ARHGAP11A
CENPA	5.32e-241	0.317589	0.117	0.002	1.78e-236	5	CENPA
TACC3	1.85e-232	0.555189	0.239	0.01	6.21e-228	5	TACC3
ZNF367	5.19e-223	0.289329	0.161	0.004	1.74e-218	5	ZNF367
IL7R	1.96e-209	1.52368	0.117	0.002	6.58e-205	5	IL7R
NDC80	5.74e-177	0.26884	0.156	0.005	1.92e-172	5	NDC80
CKAP2	8.83e-170	0.923848	0.341	0.027	2.96e-165	5	CKAP2
SPI1	1.23e-166	0.766734	0.132	0.004	4.14e-162	5	SPI1
DTL	1.78e-147	0.285859	0.117	0.004	5.96e-143	5	DTL
CDC20	2.74e-144	0.491166	0.117	0.004	9.18e-140	5	CDC20
HLA-DRB1	1.17e-143	1.55149	0.176	0.008	3.93e-139	5	HLA-DRB1
GTSE1	1.74e-143	0.379371	0.185	0.009	5.84e-139	5	GTSE1
CORO1A	1.71e-133	0.792039	0.107	0.003	5.75e-129	5	CORO1A
IL1B	2.09e-132	4.69015	0.254	0.019	7.02e-128	5	IL1B
PLEK	8.2e-129	0.637075	0.122	0.005	2.75e-124	5	PLEK
CDCA8	4.87e-128	0.502345	0.156	0.007	1.63e-123	5	CDCA8
KIF14	4.27e-124	0.288363	0.156	0.008	1.43e-119	5	KIF14
HIST1H1D	4.42e-124	0.846762	0.132	0.005	1.48e-119	5	HIST1H1D
CENPE	5.33e-124	0.366911	0.146	0.007	1.79e-119	5	CENPE
MXD3	1.6e-120	0.355858	0.19	0.012	5.36e-116	5	MXD3
GPSM3	3.02e-116	0.43406	0.112	0.004	1.01e-111	5	GPSM3
NCF1	3.41e-114	0.882719	0.102	0.004	1.15e-109	5	NCF1
DHFR	7.95e-114	0.496268	0.215	0.016	2.66e-109	5	DHFR
BST2	2.78e-112	0.797318	0.166	0.01	9.31e-108	5	BST2
FERMT3	6.02e-110	0.758612	0.176	0.011	2.02e-105	5	FERMT3
LMNB1	2.58e-108	0.299651	0.137	0.007	8.67e-104	5	LMNB1
FANCI	9.4e-108	0.468473	0.156	0.009	3.15e-103	5	FANCI
KYNU	4.19e-106	0.997128	0.19	0.013	1.4e-101	5	KYNU
ANPEP	4.35e-106	0.593056	0.166	0.01	1.46e-101	5	ANPEP
RAD51AP1	2.5e-98	0.297987	0.146	0.008	8.4e-94	5	RAD51AP1
CLSPN	1.82e-97	0.351534	0.156	0.01	6.09e-93	5	CLSPN
UBE2T	5.49e-93	0.772984	0.322	0.042	1.84e-88	5	UBE2T
KIF20B	5.36e-83	0.658019	0.259	0.03	1.8e-78	5	KIF20B
ECT2	1.08e-79	0.471751	0.224	0.024	3.63e-75	5	ECT2
NCAPG2	8.19e-78	0.398256	0.205	0.02	2.75e-73	5	NCAPG2
CD74	5.89e-73	1.78687	0.234	0.028	1.97e-68	5	CD74
CENPW	3.44e-70	0.643797	0.273	0.039	1.15e-65	5	CENPW
LYZ	2.83e-61	2.05278	0.146	0.013	9.5e-57	5	LYZ
ZWINT	1.08e-60	0.293956	0.176	0.019	3.63e-56	5	ZWINT
MAD2L1	1.14e-60	0.456831	0.239	0.034	3.82e-56	5	MAD2L1
EZH2	2.87e-60	0.7904	0.288	0.047	9.62e-56	5	EZH2
SMC4	9.42e-60	1.18254	0.459	0.121	3.16e-55	5	SMC4
S100A8	4.73e-59	2.93984	0.107	0.008	1.59e-54	5	S100A8
CD93	2.55e-58	0.549884	0.107	0.008	8.57e-54	5	CD93
ABCA1	8.63e-55	1.00494	0.185	0.023	2.89e-50	5	ABCA1
CXCL5	1.14e-52	4.30539	0.19	0.025	3.82e-48	5	CXCL5
ARL4C	1.4e-50	1.0073	0.239	0.039	4.68e-46	5	ARL4C
PTN	3.78e-50	0.669632	0.332	0.07	1.27e-45	5	PTN
ARRB2	7.2e-50	0.536055	0.132	0.013	2.41e-45	5	ARRB2
AURKA	4.92e-48	0.326616	0.102	0.008	1.65e-43	5	AURKA
RACGAP1	8.08e-47	0.35352	0.195	0.029	2.71e-42	5	RACGAP1
HCLS1	4.51e-46	0.526194	0.137	0.015	1.51e-41	5	HCLS1
CCNB1	1.15e-45	0.578749	0.19	0.028	3.84e-41	5	CCNB1
SKA2	8.03e-43	0.653078	0.293	0.065	2.69e-38	5	SKA2
ATAD2	8.54e-40	0.748389	0.302	0.073	2.86e-35	5	ATAD2
TMSB4X1	1.41e-39	3.34421	0.746	0.466	4.73e-35	5	TMSB4X
RBL1	3.87e-39	0.339805	0.161	0.023	1.3e-34	5	RBL1
TMPO	3.23e-38	1.20116	0.42	0.14	1.08e-33	5	TMPO
BRCA2	3.33e-36	0.316185	0.176	0.029	1.12e-31	5	BRCA2
BARD1	5.49e-36	0.534775	0.249	0.055	1.84e-31	5	BARD1
CDCA2	1.32e-34	0.270526	0.107	0.012	4.44e-30	5	CDCA2
CDKN3	1.38e-34	0.797226	0.293	0.076	4.61e-30	5	CDKN3
TMSB101	1.57e-34	1.81707	0.737	0.503	5.28e-30	5	TMSB10
ANTXR2	5.49e-34	0.652038	0.244	0.055	1.84e-29	5	ANTXR2
CCL3L1	5.5e-34	1.91983	0.141	0.021	1.85e-29	5	CCL3L1
CDKN2D	3.59e-33	1.22907	0.385	0.126	1.2e-28	5	CDKN2D
GMFG	3.95e-33	0.749608	0.146	0.023	1.32e-28	5	GMFG
NRIP3	6e-33	0.433761	0.141	0.021	2.01e-28	5	NRIP3
EREG	7.56e-33	2.27963	0.234	0.053	2.54e-28	5	EREG
CENPN	9.21e-33	0.348095	0.21	0.043	3.09e-28	5	CENPN
CENPK	1.39e-31	0.368361	0.215	0.046	4.65e-27	5	CENPK
TUBB	9.56e-31	1.59516	0.639	0.4	3.21e-26	5	TUBB
HMGB21	1.02e-30	2.25742	0.551	0.298	3.41e-26	5	HMGB2
GGH	3e-30	0.480749	0.259	0.066	1.01e-25	5	GGH
PTTG1	5.37e-30	1.35081	0.459	0.195	1.8e-25	5	PTTG1
LIG1	5.6e-30	0.329512	0.107	0.014	1.88e-25	5	LIG1
BRCA1	7.56e-30	0.289439	0.137	0.021	2.54e-25	5	BRCA1
CXCL3	9.43e-30	3.58934	0.293	0.085	3.16e-25	5	CXCL3
NSD2	1e-29	0.442805	0.215	0.048	3.35e-25	5	NSD2
STK17B	2.11e-29	0.741374	0.151	0.026	7.09e-25	5	STK17B
BASP1	8.71e-29	1.2942	0.38	0.132	2.92e-24	5	BASP1
MT-CO21	6.1e-28	1.04455	0.927	0.919	2.04e-23	5	MT-CO2
HBD	2.03e-27	1.7432	0.107	0.015	6.79e-23	5	HBD
LPXN	5.26e-27	0.676887	0.137	0.024	1.76e-22	5	LPXN
B2M2	9.74e-27	1.41389	0.956	0.928	3.27e-22	5	B2M
EMILIN2	1.82e-25	0.458918	0.107	0.016	6.1e-21	5	EMILIN2
MTSS1	3.92e-25	0.250974	0.117	0.019	1.31e-20	5	MTSS1
CPOX	4.7e-25	0.475572	0.161	0.033	1.58e-20	5	CPOX
MT-CO11	1.22e-24	1.06669	0.941	0.918	4.1e-20	5	MT-CO1
CKS21	1.54e-24	1.33751	0.473	0.226	5.16e-20	5	CKS2
HELLS	4.02e-24	0.274751	0.146	0.029	1.35e-19	5	HELLS
HCST	7.96e-24	0.581087	0.102	0.016	2.67e-19	5	HCST
FAM111A	2.29e-23	0.636871	0.234	0.066	7.67e-19	5	FAM111A
GPR183	1.36e-22	0.770658	0.117	0.021	4.57e-18	5	GPR183
FCER1G	8.01e-22	2.13851	0.244	0.078	2.69e-17	5	FCER1G
AHR	2.59e-21	0.456696	0.146	0.032	8.68e-17	5	AHR
ATAD5	4.14e-21	0.391413	0.127	0.025	1.39e-16	5	ATAD5
SGO2	4.42e-21	0.286932	0.161	0.038	1.48e-16	5	SGO2
TNFRSF1B	7.82e-21	0.782435	0.156	0.036	2.62e-16	5	TNFRSF1B
POSTN	1.84e-20	0.569013	0.112	0.02	6.19e-16	5	POSTN
WDR76	1.87e-20	0.261039	0.137	0.029	6.28e-16	5	WDR76
HMGB3	2.99e-20	0.477809	0.317	0.118	1e-15	5	HMGB3
NUDT1	3.51e-20	0.56165	0.346	0.143	1.18e-15	5	NUDT1
MAP1B	6.01e-20	0.285036	0.171	0.043	2.02e-15	5	MAP1B
DCK	1.13e-19	0.526066	0.19	0.053	3.8e-15	5	DCK
ARL4A	2.09e-19	0.598786	0.273	0.096	7.01e-15	5	ARL4A
LGALS11	3.27e-19	2.00924	0.654	0.549	1.1e-14	5	LGALS1
CIP2A	3.97e-19	0.283678	0.146	0.034	1.33e-14	5	CIP2A
SAC3D1	4.62e-19	0.454191	0.2	0.058	1.55e-14	5	SAC3D1
ARL6IP11	6.5e-19	0.893383	0.463	0.244	2.18e-14	5	ARL6IP1
SMC2	1.14e-18	0.38361	0.244	0.083	3.84e-14	5	SMC2
CCDC34	1.9e-18	0.2814	0.18	0.05	6.36e-14	5	CCDC34
PILRA	3.62e-18	0.540112	0.137	0.032	1.21e-13	5	PILRA
PMAIP1	4.23e-18	0.376463	0.171	0.045	1.42e-13	5	PMAIP1
FEN1	4.74e-18	0.27433	0.161	0.042	1.59e-13	5	FEN1
ENPP4	5.4e-18	0.288601	0.102	0.019	1.81e-13	5	ENPP4
SLC44A1	1.58e-17	0.617764	0.161	0.043	5.29e-13	5	SLC44A1
UCP2	1.84e-17	0.409884	0.195	0.059	6.19e-13	5	UCP2
CDKN2C	2.07e-17	0.342552	0.224	0.074	6.94e-13	5	CDKN2C
MBP	2.32e-17	0.725834	0.21	0.067	7.79e-13	5	MBP
CDC6	4.14e-17	0.297706	0.107	0.022	1.39e-12	5	CDC6
H2AFZ1	5.6e-17	1.05458	0.824	0.832	1.88e-12	5	H2AFZ
CFD	9.11e-17	0.871215	0.117	0.026	3.05e-12	5	CFD
CXCL1	1.03e-16	3.7043	0.263	0.101	3.46e-12	5	CXCL1
SYNE2	1.85e-16	0.690516	0.2	0.064	6.21e-12	5	SYNE2
ZEB21	2.46e-16	1.06354	0.351	0.163	8.24e-12	5	ZEB2
MT-CO31	6.72e-16	0.681144	0.907	0.869	2.25e-11	5	MT-CO3
SRGN	6.99e-16	1.75581	0.688	0.543	2.34e-11	5	SRGN
FBXO5	9.5e-16	0.5065	0.229	0.083	3.19e-11	5	FBXO5
H3F3A	1.07e-15	0.772638	0.868	0.837	3.6e-11	5	H3F3A
RAB11FIP1	1.13e-15	0.654969	0.102	0.022	3.78e-11	5	RAB11FIP1
PHACTR1	4.73e-15	0.615722	0.156	0.046	1.59e-10	5	PHACTR1
RBM38	6.43e-15	0.47772	0.102	0.022	2.16e-10	5	RBM38
EPB41L3	7.96e-15	0.835397	0.224	0.084	2.67e-10	5	EPB41L3
MIS18BP1	9.63e-15	0.576144	0.376	0.19	3.23e-10	5	MIS18BP1
PSMC3IP	1.33e-14	0.273632	0.19	0.063	4.47e-10	5	PSMC3IP
SLC7A11	1.65e-14	1.16555	0.405	0.213	5.53e-10	5	SLC7A11
LBR	2.39e-14	1.06476	0.224	0.086	8e-10	5	LBR
HIST1H4C	3.11e-14	1.77381	0.551	0.4	1.04e-09	5	HIST1H4C
MCM7	3.57e-14	0.556409	0.263	0.11	1.2e-09	5	MCM7
HIST1H2AG	5.12e-14	0.346404	0.112	0.027	1.72e-09	5	HIST1H2AG
SNCA1	1.34e-13	0.581757	0.151	0.045	4.5e-09	5	SNCA
DNMT1	1.52e-13	0.669308	0.395	0.216	5.11e-09	5	DNMT1
SLC43A2	2.09e-13	0.489567	0.21	0.078	7.01e-09	5	SLC43A2
KIAA1551	2.23e-13	0.814996	0.19	0.069	7.48e-09	5	KIAA1551
MPP1	2.56e-13	0.477726	0.166	0.054	8.59e-09	5	MPP1
PCNA	4.99e-13	0.519635	0.341	0.173	1.67e-08	5	PCNA
NRP1	6.43e-13	0.439695	0.156	0.05	2.16e-08	5	NRP1
CYBA	6.98e-13	1.2443	0.644	0.5	2.34e-08	5	CYBA
SH3KBP1	1.28e-12	0.630103	0.268	0.117	4.28e-08	5	SH3KBP1
NUP62	1.34e-12	0.360746	0.234	0.096	4.5e-08	5	NUP62
HMGN21	1.78e-12	1.10734	0.649	0.579	5.96e-08	5	HMGN2
NCAPD3	2.1e-12	0.342024	0.215	0.084	7.05e-08	5	NCAPD3
LYN	3e-12	0.790583	0.327	0.17	1.01e-07	5	LYN
RNF213	3.45e-12	0.596182	0.268	0.121	1.16e-07	5	RNF213
SLC22A1	3.8e-12	0.78855	0.122	0.034	1.28e-07	5	SLC22A1
RRM1	4.78e-12	0.484646	0.234	0.098	1.6e-07	5	RRM1
GMNN	5.02e-12	0.284892	0.215	0.085	1.68e-07	5	GMNN
IDH2	5.13e-12	0.348104	0.156	0.052	1.72e-07	5	IDH2
IL32	6.64e-12	0.696325	0.107	0.029	2.23e-07	5	IL32
TNFAIP3	7.44e-12	0.897631	0.234	0.1	2.5e-07	5	TNFAIP3
SH2B3	1.44e-11	0.407039	0.132	0.041	4.81e-07	5	SH2B3
H2AFV	1.76e-11	0.73254	0.678	0.636	5.91e-07	5	H2AFV
TPM41	2.42e-11	0.791958	0.663	0.549	8.12e-07	5	TPM4
UBE2S1	2.99e-11	1.07016	0.663	0.597	1e-06	5	UBE2S
ACSL1	3.84e-11	0.731094	0.229	0.101	1.29e-06	5	ACSL1
RFC3	3.97e-11	0.286238	0.122	0.036	1.33e-06	5	RFC3
CDCA4	4.37e-11	0.350965	0.171	0.063	1.47e-06	5	CDCA4
BMP2K	4.49e-11	0.346459	0.161	0.057	1.5e-06	5	BMP2K
S100A9	5.49e-11	3.19439	0.166	0.061	1.84e-06	5	S100A9
KLF6	5.65e-11	0.909182	0.585	0.427	1.89e-06	5	KLF6
MT-ATP61	6.83e-11	0.529313	0.932	0.914	2.29e-06	5	MT-ATP6
KPNA21	7.59e-11	0.559545	0.327	0.175	2.55e-06	5	KPNA2
SLC38A2	8.92e-11	0.871712	0.678	0.561	2.99e-06	5	SLC38A2
CD83	9.32e-11	0.679022	0.273	0.131	3.13e-06	5	CD83
TRIM25	1.03e-10	0.585448	0.22	0.095	3.45e-06	5	TRIM25
DEK	1.55e-10	0.693597	0.722	0.688	5.2e-06	5	DEK
PLIN2	1.67e-10	1.1449	0.356	0.207	5.59e-06	5	PLIN2
CXCL2	1.77e-10	2.70825	0.244	0.114	5.95e-06	5	CXCL2
GK	2.04e-10	0.680822	0.146	0.052	6.83e-06	5	GK
SAMD9	2.72e-10	0.474192	0.166	0.063	9.14e-06	5	SAMD9
GNG2	3.08e-10	0.481434	0.102	0.03	1.03e-05	5	GNG2
ATP2B11	3.91e-10	1.12748	0.571	0.449	1.31e-05	5	ATP2B1
RAD21	5.44e-10	0.727758	0.463	0.323	1.82e-05	5	RAD21
EPB41	6.42e-10	0.486105	0.132	0.044	2.15e-05	5	EPB41
ARHGDIB	6.64e-10	0.914364	0.288	0.152	2.23e-05	5	ARHGDIB
LRR1	7.09e-10	0.278977	0.215	0.094	2.38e-05	5	LRR1
CA21	7.94e-10	0.966639	0.127	0.043	2.66e-05	5	CA2
CTSS	8.21e-10	0.794687	0.215	0.098	2.75e-05	5	CTSS
TMEM158	9.44e-10	0.390566	0.244	0.113	3.16e-05	5	TMEM158
FAM107B	1.07e-09	1.02102	0.512	0.374	3.57e-05	5	FAM107B
NFE2L21	1.51e-09	0.642797	0.644	0.521	5.05e-05	5	NFE2L2
XIST1	1.99e-09	0.800861	0.527	0.365	6.66e-05	5	XIST
MT-ND31	4.22e-09	0.615336	0.859	0.879	0.0001415	5	MT-ND3
EVI2A	4.24e-09	0.523125	0.18	0.076	0.000142044	5	EVI2A
CCL3	4.56e-09	2.87355	0.21	0.1	0.000152916	5	CCL3
CTSZ	4.89e-09	0.883216	0.459	0.32	0.000164005	5	CTSZ
TMEM106C	5.13e-09	0.391421	0.273	0.145	0.000172015	5	TMEM106C
ALCAM	5.18e-09	0.352504	0.127	0.044	0.000173751	5	ALCAM
PHF19	5.83e-09	0.306835	0.195	0.086	0.000195527	5	PHF19
RPL39L	7.73e-09	0.352043	0.244	0.125	0.00025935	5	RPL39L
PTMA1	9.43e-09	0.501945	0.946	0.948	0.000316386	5	PTMA
MPHOSPH9	1.25e-08	0.314149	0.137	0.051	0.000417945	5	MPHOSPH9
TRIM24	1.59e-08	0.475359	0.22	0.106	0.00053485	5	TRIM24
MBOAT7	1.65e-08	0.422133	0.141	0.055	0.00055407	5	MBOAT7
TUBA1B	1.73e-08	0.792529	0.668	0.61	0.00058159	5	TUBA1B
HLA-B	2.17e-08	1.07198	0.761	0.693	0.000728237	5	HLA-B
EZR1	2.85e-08	0.602242	0.429	0.286	0.000955828	5	EZR
CALM3	2.89e-08	0.661743	0.517	0.386	0.00097018	5	CALM3
KIF22	3.32e-08	0.277652	0.239	0.123	0.001115	5	KIF22
PYCARD	4.27e-08	0.500175	0.278	0.151	0.00143305	5	PYCARD
HMBS	6.66e-08	0.473881	0.151	0.064	0.00223376	5	HMBS
CALM11	8.68e-08	0.665847	0.776	0.749	0.00291102	5	CALM1
DUSP4	9.09e-08	0.521491	0.293	0.159	0.00304862	5	DUSP4
TCIRG1	9.12e-08	0.37181	0.171	0.076	0.00305721	5	TCIRG1
ATF7IP	1.13e-07	0.386891	0.239	0.125	0.00378288	5	ATF7IP
YWHAZ	1.15e-07	0.666395	0.737	0.712	0.00384375	5	YWHAZ
TPP1	1.2e-07	0.547975	0.254	0.14	0.00403152	5	TPP1
ARL6IP6	1.22e-07	0.258803	0.254	0.135	0.00409843	5	ARL6IP6
HIST3H2A	1.31e-07	0.793708	0.107	0.038	0.00439465	5	HIST3H2A
CKS1B	1.73e-07	0.761437	0.459	0.36	0.00580327	5	CKS1B
MGME1	2.46e-07	0.312851	0.151	0.066	0.0082534	5	MGME1
CCL4	2.6e-07	1.82307	0.176	0.081	0.00873125	5	CCL4
MANBA	2.67e-07	0.352005	0.161	0.073	0.00897056	5	MANBA
HMGB1	2.76e-07	0.644658	0.79	0.86	0.00926245	5	HMGB1
TFDP1	2.94e-07	0.403971	0.254	0.14	0.00985945	5	TFDP1
ETV6	3.29e-07	0.506702	0.176	0.082	0.0110259	5	ETV6
VCAN	4.47e-07	0.880278	0.249	0.137	0.0149859	5	VCAN
UBAC1	4.71e-07	0.39271	0.263	0.148	0.0158096	5	UBAC1
MT-CYB1	5.07e-07	0.491117	0.859	0.86	0.0170198	5	MT-CYB
CBX3	5.91e-07	0.615497	0.615	0.526	0.0198109	5	CBX3
TET2	7.27e-07	0.441606	0.229	0.124	0.0243771	5	TET2
JARID2	7.67e-07	0.574167	0.229	0.124	0.0257192	5	JARID2
S100A41	8.47e-07	0.928572	0.615	0.513	0.0284092	5	S100A4
MALAT11	8.57e-07	0.309204	1	0.979	0.0287484	5	MALAT1
SUN2	8.61e-07	0.552968	0.268	0.154	0.02888	5	SUN2
DTYMK	1.02e-06	0.414558	0.283	0.176	0.0341339	5	DTYMK
HLA-A1	1.06e-06	0.815035	0.751	0.739	0.0354418	5	HLA-A
JPT1	1.21e-06	0.627592	0.405	0.294	0.0406606	5	JPT1
OTUD1	1.26e-06	0.413823	0.132	0.057	0.0421836	5	OTUD1
SMCHD1	1.71e-06	0.81929	0.376	0.266	0.0574786	5	SMCHD1
SIVA1	2.16e-06	0.598668	0.6	0.532	0.0722878	5	SIVA1
RBBP7	2.23e-06	0.451199	0.424	0.303	0.0748457	5	RBBP7
VIM1	2.29e-06	0.572283	0.81	0.855	0.0768142	5	VIM
PABPC1	2.38e-06	0.77986	0.751	0.695	0.0797899	5	PABPC1
H2AFX1	2.45e-06	0.546385	0.415	0.29	0.0823118	5	H2AFX
E2F3	2.62e-06	0.271437	0.19	0.098	0.0878525	5	E2F3
MGST3	3.02e-06	0.504913	0.61	0.544	0.101346	5	MGST3
CRIP11	3.14e-06	0.663635	0.268	0.162	0.105183	5	CRIP1
RNF38	3.18e-06	0.252666	0.132	0.058	0.106654	5	RNF38
MT-ND41	3.23e-06	0.302569	0.888	0.905	0.108221	5	MT-ND4
CD47	3.34e-06	0.501092	0.424	0.308	0.112127	5	CD47
ANKRD9	3.42e-06	0.401129	0.234	0.133	0.114725	5	ANKRD9
GPCPD1	3.74e-06	0.427298	0.18	0.094	0.125353	5	GPCPD1
CAT	3.91e-06	0.598371	0.18	0.094	0.131209	5	CAT
DMXL2	3.93e-06	0.696604	0.171	0.086	0.131782	5	DMXL2
ATP5F1E	4.25e-06	0.333889	0.932	0.917	0.142544	5	ATP5F1E
DNAJC9	4.39e-06	0.459427	0.249	0.15	0.147205	5	DNAJC9
FAM49B	4.76e-06	0.737002	0.288	0.187	0.159779	5	FAM49B
ABTB1	4.86e-06	0.36333	0.18	0.092	0.163008	5	ABTB1
VAMP8	4.96e-06	0.65794	0.273	0.172	0.166279	5	VAMP8
WEE1	5.14e-06	0.275156	0.18	0.093	0.172277	5	WEE1
CFLAR	5.48e-06	0.67788	0.376	0.261	0.183765	5	CFLAR
LACC1	6.63e-06	0.509556	0.18	0.096	0.222454	5	LACC1
UBB2	6.81e-06	0.550966	0.854	0.894	0.228453	5	UBB
C12orf75	6.87e-06	0.751911	0.356	0.253	0.230312	5	C12orf75
TOPBP1	7.49e-06	0.324525	0.215	0.12	0.251126	5	TOPBP1
ATP13A3	8.15e-06	0.976698	0.493	0.406	0.273341	5	ATP13A3
CREB1	8.45e-06	0.339064	0.239	0.139	0.283513	5	CREB1
USP1	8.81e-06	0.52244	0.376	0.271	0.295307	5	USP1
FLNA1	8.93e-06	0.627815	0.551	0.469	0.299541	5	FLNA
YEATS4	9.05e-06	0.25944	0.2	0.109	0.30338	5	YEATS4
BAX	9.46e-06	0.50537	0.488	0.389	0.317332	5	BAX
ABL2	9.77e-06	0.583703	0.395	0.283	0.327743	5	ABL2
CYTH1	1.1e-05	0.485723	0.176	0.092	0.369647	5	CYTH1
ZNRF2	1.11e-05	0.257937	0.166	0.085	0.371912	5	ZNRF2
PPIF	1.13e-05	0.688816	0.332	0.229	0.380053	5	PPIF
AMTN1	1.15e-05	0.29564	0.2	0.105	0.384143	5	AMTN
MARCKS1	1.27e-05	0.673099	0.215	0.121	0.427322	5	MARCKS
CKLF	1.32e-05	0.301648	0.283	0.177	0.444047	5	CKLF
PLEKHO1	1.37e-05	0.536087	0.268	0.172	0.459812	5	PLEKHO1
IFI27	1.45e-05	0.315825	0.151	0.074	0.48709	5	IFI27
TPT11	1.73e-05	0.395901	1	0.977	0.580497	5	TPT1
SVIP	2.05e-05	0.535408	0.371	0.264	0.686611	5	SVIP
CFL1	2.27e-05	0.431053	0.776	0.826	0.76107	5	CFL1
CAPG	2.53e-05	0.489861	0.366	0.267	0.848551	5	CAPG
CYP1B1	2.54e-05	0.704641	0.6	0.513	0.851252	5	CYP1B1
HECA	2.59e-05	0.255223	0.18	0.099	0.86915	5	HECA
FAM117A	2.91e-05	0.337054	0.117	0.054	0.975244	5	FAM117A
JADE1	3.24e-05	0.406957	0.146	0.075	1	5	JADE1
TMEM255B	3.63e-05	0.334068	0.21	0.121	1	5	TMEM255B
CDK5RAP2	3.93e-05	0.298025	0.229	0.136	1	5	CDK5RAP2
KMT2C	4.02e-05	0.540256	0.278	0.187	1	5	KMT2C
PHKB	4.05e-05	0.351425	0.141	0.071	1	5	PHKB
ARPC5	4.55e-05	0.706824	0.62	0.595	1	5	ARPC5
ARAP1	4.84e-05	0.317944	0.112	0.052	1	5	ARAP1
PCM1	4.9e-05	0.527123	0.42	0.333	1	5	PCM1
HIST1H1E	4.95e-05	1.19073	0.351	0.252	1	5	HIST1H1E
FNBP1	5.62e-05	0.515098	0.195	0.115	1	5	FNBP1
HPCAL1	5.64e-05	0.449861	0.234	0.145	1	5	HPCAL1
TACC1	5.71e-05	0.566558	0.337	0.236	1	5	TACC1
SERPINB9	5.72e-05	0.548955	0.161	0.089	1	5	SERPINB9
WIPF1	5.76e-05	0.555817	0.244	0.154	1	5	WIPF1
NCOA4	5.79e-05	0.588195	0.337	0.245	1	5	NCOA4
CCDC117	5.8e-05	0.265002	0.273	0.179	1	5	CCDC117
LCOR	6.27e-05	0.498674	0.19	0.111	1	5	LCOR
UROD	6.32e-05	0.546063	0.2	0.121	1	5	UROD
NINJ1	6.41e-05	0.665177	0.473	0.4	1	5	NINJ1
IRAK3	6.72e-05	0.304081	0.239	0.145	1	5	IRAK3
SUZ12	6.75e-05	0.416981	0.346	0.249	1	5	SUZ12
RB1	6.95e-05	0.423831	0.366	0.273	1	5	RB1
SOX6	6.97e-05	0.257454	0.137	0.069	1	5	SOX6
ANP32E	6.97e-05	0.472985	0.415	0.329	1	5	ANP32E
HLA-DPA1	6.98e-05	0.640378	0.132	0.067	1	5	HLA-DPA1
PSME1	7.13e-05	0.475062	0.429	0.333	1	5	PSME1
PFN11	7.13e-05	0.586742	0.82	0.823	1	5	PFN1
SF3B1	7.36e-05	0.582817	0.644	0.567	1	5	SF3B1
UBALD2	7.39e-05	0.599454	0.371	0.281	1	5	UBALD2
IL2RG	8.43e-05	0.429859	0.112	0.053	1	5	IL2RG
LRP12	8.76e-05	0.422872	0.302	0.207	1	5	LRP12
GRN	8.89e-05	0.454267	0.366	0.275	1	5	GRN
RAP2B	8.93e-05	0.428506	0.166	0.092	1	5	RAP2B
SKAP2	9.4e-05	0.300274	0.171	0.097	1	5	SKAP2
APLP21	0.000100916	0.617326	0.639	0.599	1	5	APLP2
UHRF2	0.000109909	0.265085	0.239	0.149	1	5	UHRF2
MT-ND11	0.000110361	0.415319	0.81	0.806	1	5	MT-ND1
MOB1B	0.000112895	0.287569	0.171	0.097	1	5	MOB1B
ARF6	0.000113525	0.439312	0.498	0.423	1	5	ARF6
DUT	0.000117222	0.699988	0.468	0.418	1	5	DUT
CXCL81	0.000119971	2.13917	0.698	0.594	1	5	CXCL8
FTL1	0.000123175	0.683274	0.995	0.99	1	5	FTL
DBF4	0.000127619	0.403652	0.224	0.14	1	5	DBF4
PIK3CB	0.000128825	0.317286	0.166	0.093	1	5	PIK3CB
TNRC6B	0.000142605	0.41991	0.327	0.234	1	5	TNRC6B
SMG1	0.000147246	0.321918	0.405	0.297	1	5	SMG1
RAB8B	0.000155977	0.251902	0.293	0.197	1	5	RAB8B
FYN	0.000156968	0.69424	0.146	0.079	1	5	FYN
GNG11	0.000161579	0.44565	0.302	0.204	1	5	GNG11
PHIP	0.00018631	0.302415	0.268	0.18	1	5	PHIP
SLC12A6	0.000187272	0.272614	0.146	0.079	1	5	SLC12A6
RAPGEF1	0.000209321	0.377641	0.137	0.073	1	5	RAPGEF1
FEM1B	0.000210603	0.438449	0.234	0.151	1	5	FEM1B
HP1BP3	0.000211463	0.556138	0.566	0.523	1	5	HP1BP3
HIGD2A	0.000214222	0.511596	0.415	0.337	1	5	HIGD2A
CLTC	0.000239231	0.489918	0.561	0.507	1	5	CLTC
FOSL2	0.000241225	0.581589	0.327	0.243	1	5	FOSL2
PBRM1	0.000250381	0.258058	0.322	0.227	1	5	PBRM1
RPS271	0.000283745	0.571641	0.961	0.941	1	5	RPS27
RAB32	0.000284877	0.377382	0.4	0.33	1	5	RAB32
DOCK8	0.000316744	0.311998	0.117	0.06	1	5	DOCK8
PNPLA8	0.000321084	0.405885	0.463	0.377	1	5	PNPLA8
CDK14	0.000340191	0.30815	0.161	0.093	1	5	CDK14
TANK	0.000359193	0.495841	0.371	0.285	1	5	TANK
TRAK2	0.000374655	0.347277	0.166	0.098	1	5	TRAK2
MZT1	0.000418701	0.460893	0.38	0.313	1	5	MZT1
CMTM6	0.000423395	0.400928	0.337	0.256	1	5	CMTM6
MMP141	0.00044599	0.339564	0.42	0.332	1	5	MMP14
SLC25A371	0.000450529	0.30425	0.58	0.746	1	5	SLC25A37
PHF20L1	0.000467861	0.519281	0.371	0.291	1	5	PHF20L1
SLBP	0.00049644	0.530948	0.39	0.319	1	5	SLBP
CDKN1B	0.000516434	0.481771	0.244	0.166	1	5	CDKN1B
ATP6V1A	0.000563491	0.444614	0.215	0.141	1	5	ATP6V1A
SLC16A3	0.000596508	0.325764	0.293	0.205	1	5	SLC16A3
FAR1	0.00062373	0.383961	0.21	0.135	1	5	FAR1
FAM104A	0.000624278	0.404069	0.268	0.192	1	5	FAM104A
DIP2A	0.000647939	0.286066	0.22	0.142	1	5	DIP2A
CREBBP	0.000673974	0.349174	0.293	0.214	1	5	CREBBP
PGD	0.00069483	0.421276	0.302	0.227	1	5	PGD
CELF1	0.000700306	0.295599	0.307	0.224	1	5	CELF1
RPS211	0.000701052	0.468445	0.859	0.847	1	5	RPS21
DENND4A	0.000714327	0.392185	0.146	0.086	1	5	DENND4A
H2AFY	0.000718312	0.340977	0.468	0.389	1	5	H2AFY
JOSD1	0.00072096	0.378983	0.234	0.157	1	5	JOSD1
PDE7A	0.000785766	0.274458	0.117	0.062	1	5	PDE7A
ZFYVE16	0.000803565	0.563839	0.395	0.325	1	5	ZFYVE16
BCL2A11	0.000806041	0.543073	0.312	0.23	1	5	BCL2A1
EP300	0.000812352	0.626696	0.273	0.201	1	5	EP300
VEGFB	0.000825882	0.30431	0.205	0.131	1	5	VEGFB
TAB2	0.000845007	0.292945	0.249	0.172	1	5	TAB2
JUND1	0.000957242	0.398948	0.722	0.71	1	5	JUND
RHEB	0.000961774	0.405762	0.683	0.734	1	5	RHEB
CYB5R4	0.000972259	0.393158	0.156	0.096	1	5	CYB5R4
VPS13C	0.000983256	0.39014	0.239	0.164	1	5	VPS13C
CCDC88A	0.00102666	0.615733	0.356	0.278	1	5	CCDC88A
CBL	0.00111255	0.334794	0.146	0.087	1	5	CBL
ACTR2	0.00111685	0.753918	0.532	0.486	1	5	ACTR2
WNK1	0.00113779	0.414978	0.371	0.296	1	5	WNK1
BLOC1S1	0.00114091	0.470377	0.449	0.382	1	5	BLOC1S1
PKN1	0.00114585	0.361501	0.205	0.136	1	5	PKN1
DYNC1H1	0.00117034	0.587543	0.439	0.361	1	5	DYNC1H1
ATP5IF11	0.00125542	0.601381	0.463	0.411	1	5	ATP5IF1
ATP6V1H	0.00129319	0.42007	0.263	0.19	1	5	ATP6V1H
RNASEH2B	0.00131594	0.29335	0.18	0.116	1	5	RNASEH2B
RSRP11	0.00135392	0.538822	0.385	0.304	1	5	RSRP1
CNPY3	0.00142599	0.413407	0.278	0.203	1	5	CNPY3
KHDRBS1	0.0015043	0.585131	0.556	0.535	1	5	KHDRBS1
IL17RA	0.00161114	0.338369	0.102	0.054	1	5	IL17RA
RAB31	0.00184641	0.427444	0.185	0.125	1	5	RAB31
FOXN3	0.001864	0.35957	0.205	0.138	1	5	FOXN3
COX8A	0.00193582	0.427708	0.688	0.725	1	5	COX8A
TRIM33	0.00193978	0.390332	0.234	0.166	1	5	TRIM33
PMF1	0.00200581	0.511504	0.22	0.154	1	5	PMF1
DDX17	0.00204829	0.695907	0.561	0.518	1	5	DDX17
KCTD12	0.00213772	0.340012	0.117	0.066	1	5	KCTD12
PGP	0.00225353	0.307064	0.327	0.255	1	5	PGP
RPS29	0.00226437	0.637421	0.927	0.927	1	5	RPS29
BID	0.00226801	0.262306	0.283	0.202	1	5	BID
PTPRJ	0.00227785	0.306553	0.141	0.085	1	5	PTPRJ
CD68	0.00228685	0.699978	0.288	0.225	1	5	CD68
STX3	0.0023408	0.513774	0.132	0.08	1	5	STX3
RB1CC1	0.002384	0.471773	0.444	0.368	1	5	RB1CC1
ASAH1	0.00239617	0.347176	0.332	0.258	1	5	ASAH1
COL15A1	0.00243398	0.294379	0.293	0.214	1	5	COL15A1
H1FX1	0.00245354	0.3751	0.532	0.457	1	5	H1FX
RRM2B	0.00246845	0.292961	0.195	0.131	1	5	RRM2B
KLF13	0.00253663	0.494782	0.322	0.247	1	5	KLF13
CREBRF1	0.00256534	0.598927	0.298	0.236	1	5	CREBRF
COX4I1	0.00258054	0.402546	0.771	0.781	1	5	COX4I1
SMARCA5	0.00258491	0.628634	0.449	0.396	1	5	SMARCA5
PTBP3	0.00261933	0.299235	0.38	0.312	1	5	PTBP3
TWF2	0.00266295	0.348321	0.171	0.112	1	5	TWF2
HIST1H1C	0.00290211	0.585605	0.488	0.412	1	5	HIST1H1C
SAP30	0.00301756	0.479258	0.307	0.245	1	5	SAP30
MFSD10	0.00302181	0.392914	0.234	0.167	1	5	MFSD10
RAP1B	0.0030235	0.659668	0.556	0.508	1	5	RAP1B
ASF1A	0.00308736	0.373913	0.156	0.099	1	5	ASF1A
HLTF	0.00331864	0.295593	0.229	0.162	1	5	HLTF
CREG1	0.00348517	0.94179	0.361	0.306	1	5	CREG1
TMEM123	0.00357994	0.51557	0.351	0.282	1	5	TMEM123
PPP2R5C	0.00366605	0.597836	0.278	0.208	1	5	PPP2R5C
ZC3H4	0.00382222	0.331312	0.171	0.11	1	5	ZC3H4
IGF2R1	0.00382764	0.411	0.327	0.26	1	5	IGF2R
USP9X	0.00387709	0.306558	0.293	0.219	1	5	USP9X
IRF2BP2	0.00398408	0.354786	0.278	0.209	1	5	IRF2BP2
B4GALT1	0.00430662	0.357389	0.41	0.336	1	5	B4GALT1
POU2F2	0.00433806	0.320056	0.127	0.077	1	5	POU2F2
N4BP2L2	0.00435754	0.601037	0.605	0.571	1	5	N4BP2L2
NCBP3	0.00437039	0.334745	0.268	0.201	1	5	NCBP3
PLP2	0.00454683	0.488008	0.38	0.332	1	5	PLP2
BACH1	0.00458508	0.700415	0.298	0.238	1	5	BACH1
SMC3	0.00458695	0.348825	0.371	0.305	1	5	SMC3
NARF	0.00464363	0.319533	0.171	0.115	1	5	NARF
GNA12	0.00471084	0.268713	0.215	0.15	1	5	GNA12
NUCKS1	0.00476261	0.529088	0.576	0.602	1	5	NUCKS1
TLR4	0.00477578	0.534351	0.102	0.059	1	5	TLR4
GNA13	0.0053946	0.375572	0.2	0.142	1	5	GNA13
SLC6A6	0.00541711	0.396473	0.19	0.134	1	5	SLC6A6
ABRACL	0.0054863	0.433425	0.263	0.2	1	5	ABRACL
SRSF21	0.00570293	0.451236	0.605	0.549	1	5	SRSF2
PTPRA	0.00612887	0.315122	0.332	0.259	1	5	PTPRA
NUP50	0.00621578	0.32487	0.254	0.191	1	5	NUP50
KDM5A	0.00623957	0.640704	0.278	0.213	1	5	KDM5A
CACYBP1	0.006248	0.514288	0.522	0.464	1	5	CACYBP
AP2S1	0.00626503	0.311084	0.644	0.646	1	5	AP2S1
PNRC11	0.0063134	0.367721	0.78	0.793	1	5	PNRC1
OSBPL8	0.00636006	0.312705	0.429	0.374	1	5	OSBPL8
CSTB1	0.0064461	0.784767	0.654	0.737	1	5	CSTB
RABL6	0.00652666	0.324544	0.244	0.185	1	5	RABL6
CDC42SE2	0.00668051	0.616676	0.185	0.131	1	5	CDC42SE2
BAZ2B	0.00676494	0.545405	0.18	0.126	1	5	BAZ2B
NFATC2IP	0.0068839	0.33807	0.2	0.14	1	5	NFATC2IP
ADAM17	0.00692172	0.320174	0.249	0.187	1	5	ADAM17
TUT7	0.00701571	0.422828	0.254	0.195	1	5	TUT7
BUB3	0.0070594	0.371164	0.405	0.364	1	5	BUB3
NAMPT1	0.00706698	1.25817	0.522	0.514	1	5	NAMPT
TPM3	0.00708413	0.462428	0.659	0.667	1	5	TPM3
NDE1	0.00723421	0.30652	0.146	0.097	1	5	NDE1
RBM25	0.00724405	0.423789	0.512	0.46	1	5	RBM25
PAFAH1B1	0.00730769	0.396501	0.444	0.384	1	5	PAFAH1B1
FKBP5	0.00738533	0.361542	0.107	0.064	1	5	FKBP5
ZFAND2B	0.00748718	0.380115	0.176	0.122	1	5	ZFAND2B
DAZAP2	0.0075783	0.497851	0.39	0.332	1	5	DAZAP2
CD141	0.00774322	1.41247	0.176	0.127	1	5	CD14
MAZ	0.00790042	0.544725	0.38	0.326	1	5	MAZ
ATP2A2	0.00820131	0.266432	0.376	0.313	1	5	ATP2A2
DNM2	0.00844327	0.281114	0.161	0.108	1	5	DNM2
PCNX1	0.00858985	0.370057	0.137	0.088	1	5	PCNX1
SLC16A10	0.00869529	0.452864	0.137	0.088	1	5	SLC16A10
GRAMD1A	0.00876523	0.262922	0.122	0.077	1	5	GRAMD1A
SNRNP200	0.00877735	0.325089	0.327	0.258	1	5	SNRNP200
OGA	0.00895109	0.392069	0.278	0.219	1	5	OGA
SOAT1	0.00902354	0.377581	0.156	0.106	1	5	SOAT1
YPEL3	0.00909528	0.648786	0.376	0.32	1	5	YPEL3
RBBP4	0.0093247	0.479949	0.429	0.382	1	5	RBBP4
PSIP1	0.00952976	0.498268	0.312	0.26	1	5	PSIP1
KIAA1109	0.00959135	0.371442	0.195	0.136	1	5	KIAA1109
NSMAF	0.00965157	0.506591	0.141	0.094	1	5	NSMAF
BRD1	0.00983304	0.472742	0.19	0.138	1	5	BRD1
SPSB3	0.00984833	0.33373	0.22	0.163	1	5	SPSB3
RTF1	0.00990249	0.424203	0.483	0.44	1	5	RTF1
